# Supplementary material for: Development of the thermophilic fungus Myceliophthora thermophila into glucoamylase hyperproduction system via the metabolic engineering using improved AsCas12a variants
Source: Microb Cell Fact. 2023 Aug 11;22:150. doi: 10.1186/s12934-023-02149-4 (PMC10416393; doi:10.1186/s12934-023-02149-4)
Supplement: Supplementary file 1 — Additional file 1: Table S1. List of PCR primers used in this study [file 12934_2023_2149_MOESM1_ESM.xlsx]

## Sheet: Table S1
Table S1. List of PCR primers used in this study.
Primers	DNA sequences (5¢–3¢)
Construction and verification of the deletion mutants
Cas12a-RR-RVR-up-F	TAAGCGCAAGTCGCCAGTTTCGTTCTTC
Cas12a-RR-up-R	GAGGATGGGGGTGGTGTGCGTTTGGAA
Cas12a-RVR-up-R	AGCGCCTTATAGCGGCCCTTCTGTT
Cas12a-RR-down-F	CGGTGCAGCACGCAACTCAAAGCCGTGA
Cas12a-RVR-down-F	CGTGGGGCCATCCTGTTCGTCAAGAACG
Cas12aRR-RVR-down-R	TATCCAGATTCGTCAAGCTGTTTGATG
U6p-F	AGGATCGGTGGAGTGAAGTTCGGAA
U6p-Mtstk12-R	GCTCTAAAACTGATGACGTTAAGAGTCTGCGAGGAAAGAAAGAAAAGAAG
U6p-Mtap3m-R	GCTCTAAAACAGGAATTCTTCGAGCGCATCGAGGAAAGAAAGAAAAGAAG
U6p-Mtap3b-R	GCTCTAAAACGAATTCCCGACATGGTTCGCGAGGAAAGAAAGAAAAGAAGAGGAG
U6p-Mtdsc1-R	GCTCTAAAACGCACCGATCCTTGAAGTAGTCGAGGAAAGAAAGAAAAGAAG
U6p-Mtsah2-R	GCTCTAAAACGCGAAGCGTCAGATAGCGTCGAGGAAAGAAAGAAAAGAAGA
g-Mtstk12-F	TTTCTTTCCTCGCAGACTCTTAACGTCATCAGTTTTAGAGCTAGAAATAGCAAGTT
g-Mtap3m-F	TTCTTTCCTCGGGTTCATGGACAAGTTGCTGTTTTAGAGCTAGAAATAGCAAGTT
g-Mtap3b-F	TTCTTTCCTCGCGAACCATGTCGGGAATTCGTTTTAGAGCTAGAAATAGCAAGTT
g-Mtdsc1-F	TTCTTTCCTCGACTACTTCAAGGATCGGTGCGTTTTAGAGCTAGAAATAGCAAGTT
g-Mtsah2-F	TTCTTTCCTCGACGCTATCTGACGCTTCGCGTTTTAGAGCTAGAAATAGCAAGTT
gRNA-R	AAAAAAAGCACCGACTCGGTGCCACTT
RVR-spr14-R	AAAAAGAGAAAGCCTCCTCGAAATTCTCATCTACAAGAGTAGAAATTACGAGGAAAGAAAGAAAAGAAG
RR-spr14-R	AAAAAAGAGCACATGCTGGGCCTGCTGCATCTACAAGAGTAGAAATTACGAGGAAAGAAAGAAAAGAAG
RVR-stk12-R	AAAAAAGTTGTCGCTGACAATGAGGTCGATCTACAAGAGTAGAAATTACGAGGAAAGAAAGAAAAGAAG
RR-stk12-R	AAAAATAAGAGTCTGCTCAGCAGCTTCGATCTACAAGAGTAGAAATTACGAGGAAAGAAAGAAAAGAAG
RVR-ap3m-R	AAAAAGGGTGGTTTCCTATGGGACGAGGATCTACAAGAGTAGAAATTACGAGGAAAGAAAGAAAAGAAG
RR-ap3m-R	AAAAAGATCTCGGACGACGTGGTCAGGAATCTACAAGAGTAGAAATTACGAGGAAAGAAAGAAAAGAAG
RVR-ap3b-R	AAAAAATGGCAAGGGAGACGATCTGACTATCTACAAGAGTAGAAATTACGAGGAAAGAAAGAAAAGAAG
RR-ap3b-R	AAAAACCCGGCACCCTTCCTGATGGCAAATCTACAAGAGTAGAAATTACGAGGAAAGAAAGAAAAGAAG
RVR-dsc1-R	AAAAAGAAGTAGTCGAGATCACCCCACAATCTACAAGAGTAGAAATTACGAGGAAAGAAAGAAAAGAAG
RR-dsc1-R	AAAAAACTCCATTGCCGGCACCGATCCTATCTACAAGAGTAGAAATTACGAGGAAAGAAAGAAAAGAAG
RVR-sah2-R	AAAAACGGCAACATCCGGCGAAGCGTCAATCTACAAGAGTAGAAATTACGAGGAAAGAAAGAAAAGAAG
RR-sah2-R	AAAAACTGCTGCTGCTGCTGCTGCTGGTATCTACAAGAGTAGAAATTACGAGGAAAGAAAGAAAAGAAG
array-neo-ap3m-R	AAAAAAGGGTGGTTTCCTATGGGACGAGGATCTACAAGAGTAGAAATTGGCACCGGACAGGTCGGTCTTGAATCTACAAGAGTAGAAATTCGAGGAAAGAAAGAAAAG
array-bar-dsc1-sah2-R	AAAAACGGCAACATCCGGCGAAGCGTCAATCTACAAGAGTAGAAATTGAAGTAGTCGAGATCACCCCACAATCTACAAGAGTAGAAATTGGCAGGCTGAAGTCCAGCTGCCAATCTACAAGAGTAGAAATTCGAGGAAAGAAAGAAAAGA
Donor DNA construction
Mtap3m-5′-F	ACAGGAAACAGCTATGACCATGATTACGAATTCAATGGCCGTGATGCCCAGGCTCCTA
Mtap3m-5′-R	GCTCCTTCAATATCAGTTAACGTCGTTGGTGTTGGGCAGGTAGATGAGGT
neo-Mtap3m-F	ACCTCATCTACCTGCCCAACACCAACGACGTTAACTGATATTGAAGGAGC
neo-Mtap3m-R	TTGGGGCGGTGAACGTATTTGCGAATCAGAAGAACTCGTCAAGAAGGCGA
Mtap3m-3′-F	TCGCCTTCTTGACGAGTTCTTCTGATTCGCAAATACGTTCACCGCCCCAA
Mtap3m-3′-R	CGACGTTGTAAAACGACGGCCAGTGCCAAGCTTCTGCCAAATCCGAATCCTGTGGGAT
Mtstk12-5′-F	ACAGGAAACAGCTATGACCATGATTACGAATTCGCCGTTGGATGCCTGGCTCTTGTTC
Mtstk12-5′-R	GCTCCTTCAATATCAGTTAACGTCGCTGCTCAGCAGCTTCGCGAAGCTCTTCCCT
bar-Mtstk12-F	AGGGAAGAGCTTCGCGAAGCTGCTGAGCAGCGACGTTAACTGATATTGAAGGAGC
bar-Mtstk12-R	CCAGAGGGATCAGCTTAGACAGCGGTCAAATCTCGGTGACGGGCAGGACC
Mtstk12-3′-F	GGTCCTGCCCGTCACCGAGATTTGACCGCTGTCTAAGCTGATCCCTCTGG
Mtstk12-3′-R	CGACGTTGTAAAACGACGGCCAGTGCCAAGCTTCACGTCCATTTCGGCGCGATGTTC
Mtcre1-5′-F	ACAGGAAACAGCTATGACCATGATTACGAATTCTGTTCCCTCCTCACTGAATCGCTG
Mtcre1-5′-R	TTGGGATTGTTGTGTATCCTCGAGTTTATTATATGTCCACCCTCCCAAGCGGAGT
Mtcre1-3′-F	ACTCCGCTTGGGAGGGTGGACATATAATAAACTCGAGGATACACAACAATCCCAA
Mtcre1-3′-R	CGACGTTGTAAAACGACGGCCAGTGCCAAGCTTGGAGTTGGGCCTCGACCTCTTC
Mtstk12-5′-F2	ACAGGAAACAGCTATGACCATGATTACGAATTCGCCCGGAACGGCGATAACCATAAAC
Mtstk12-5′-R2	CCAGAGGGATCAGCTTAGACAGCGGCTATTAAGCAAGCATGTTCGGCGCGGCAGC
Mtstk12-3′-F2	GCTGCCGCGCCGAACATGCTTGCTTAATAGCCGCTGTCTAAGCTGATCCCTCTGG
Mtstk12-3′-R2	CGACGTTGTAAAACGACGGCCAGTGCCAAGCTT CGGTGAGACCTTCCTGAGCCATCTG
Mtdsc1-5′-F	ACAGGAAACAGCTATGACCATGATTACGAATTCACGGGTTACTCACGCTTACGCTTTG
Mtdsc1-5′-R	GCTCCTTCAATATCAGTTAACGTCGCCGTCTCCCGGAATCCCGTCAAGTT
bar-Mtdsc1-F	AACTTGACGGGATTCCGGGAGACGGCGACGTTAACTGATATTGAAGGAGC
bar-Mtdsc1-R	TTCCAGCCCCACGCATCATCGTCGTGTTTAAACTCAAATCTCGGTGACGGGCAGGA
Mtdsc1-3′-F	TCCTGCCCGTCACCGAGATTTGAGTTTAAACACGACGATGATGCGTGGGGCTGGAA
Mtdsc1-3′-R	CGACGTTGTAAAACGACGGCCAGTGCCAAGCTTCTGCCCCAAGTGTCATGGACATGAA
Mtsah2-5′-F	ACAGGAAACAGCTATGACCATGATTACGAATTCAAGCTGAGCTCTCGCCCAAGTGTAT
Mtsah2-5′-R	ATGCTCCTTCAATATCAGTTAACGTCGGTCAGATAGCGTCCCACCCGCAATA
neo-Mtsah2-F	TATTGCGGGTGGGACGCTATCTGACCGACGTTAACTGATATTGAAGGAGCAT
neo-Mtsah2-R	TGAGGGTAGGAAGATGTTTGTTGTTGTTAACTCAGAAGAACTCGTCAAGAAGGCGATA
Mtsah2-3′-F	TATCGCCTTCTTGACGAGTTCTTCTGAGTTAACAACAACAAACATCTTCCTACCCTCA
Mtsah2-3′-R	CGACGTTGTAAAACGACGGCCAGTGCCAAGCTT
Ppgk-F	ATTGCGGGTGGGACGCTATCTGACCGACGTTAACAAGACGCCCTGGCCATCGAGATCC
Ppgk-R	CACTAGTACTCATGCATGTTCCCATTCTAGACTTGGTGATTCTACTGAGCAATTGG
Mtpga3QL-F1	CCAATTGCTCAGTAGAATCACCAAGTCTAGAATGGGAACATGCATGAGTACTAGTG
Mtpga3QL-R1	TTGCGTTCGCTCCGGAGCCCGCCGACATCGAACATGTGAATGCT
Mtpga3QL-F2	ATGTTCGATGTCGGCGGGCTCCGGAGCGAACGCAAGAAGTGGATTC
Mtpga3QL-R2	TGAGGGTAGGAAGATGTTTGTTGTTGTTAACGTGTGTGGCCGAGATTCTTCAATAT
Construction of Amy1 over-expression vector
amy1-F	GCAAGTCGCCAGTTTCGTTCTTCAGAACTAGTATGCGGACATCCATCATCAGTACCG
amy1-R	GTCGAAGTTCAGGGTCTGCTTGACGATATCCGCAAGGAGCACTACCGCCCATCCG
mcherry-F	CGGATGGGCGGTAGTGCTCCTTGCGGATATCGTCAAGCAGACCCTGAACTTCGAC
mcherry-R	GCTGTTTGATGATTTCAGTAACGTTAAGTGGATCCCTA
PCR analysis of gene overexpression and gene deletion
Ptef1-SF	CTTCGACCCCTCCTCAAATCTTCTT
TtrpC-SR	GAGCTATTAAATCACTAGAAGGCAC
Mtap3m-ko-F	CTGTTCCGCGCCCGAACCTCATCTA
Mtap3m-ko-R	GTTGTAGGTGGCGTCCCCCTTTGTA
Mtstk12-ko-F	TTCCAGTGTCGCTACCGATGGGCTT
Mtstk12-ko-R	CCGGATCATCCACATCGTCTGAGAA
Mtdsc1-ko-F	CGGGACAACCCAAACGCGACTTGAT
Mtdsc1-ko-R	CAGCGCGGCACTGGAACAGAGACTT
Mtsah2-ko-F	TAACCTGATTATGTCCGAGTTCCCA
Mtsah2-ko-R1	TGCGGAGGCATGGCAATGGATTTGA
Mtsah2-ko-R2	TACCGCCGCCACAAACGACCCGAAT
neo-ko-F	ACCGGGGTAAGGTACTCTGTA
neo-ko-R	GAAGATTCATGGGATAGGAGCTGTA
bar-ko-F	TTCCAGTGTCGCTACCGATGGGCTT
bar-ko-R	ACCTTGACGATCGCGTGGCGGTGTT
qRT-PCR analysis of gene expression
Mtactin-RT-F	AACGCTCCTGCCTTCTAC
Mtactin-RT-R	GTAACACCATCACCAGAGTC
72393-RT-F	GAGACCGAGACGCCTATC
72393-RT-R	AGTCCAGGTGTAGAAGTAGTC
2300079-RT-F	CTCCAACAACCAGCACTTG
2300079-RT-R	AGCCATTCCGAGCCATTG
amy1-RT-F	CATAACCGAATGGAAGTC
amy1-RT-R	GTAGTCCAGATTGTTCAG
MtamyR-RT-F	CACCGTTGCGTCGTATCTTC
MtamyR-RT-R	GTAGTCACCACCACCAGAGG
Mthac1-total-F	GAATCTATTCTCTCGACCC
Mthac1-total-R	CCAAGGTGGTATGTGTTAAC
Mthac1-spliced-F	CAAAACGGTGGACCCATCGTC
Mthac1-spliced-R	GACACTGCAGGATGTTGTGTC
Mthac1-nonspliced-F	CAAAACGGTGGACCCATCG
Mthac1-nonspliced-R	TGCAGGTCCGGGCACAACATCTC
pdi1-RT-F	TGATGCCGATGATAAGAC
pdi1-RT-R	TCATCAAAGTCCTTGTAGA
grp78-RT-F	CGAGATTCTGGTCAATGA
grp78-RT-R	CGAAGATAGTCCTGAAGG
prpA-RT-F	CAAGGAGAACGAGACTAG
prpA-RT-R	GGCGAGTTAATAGAAGGA
Dnak-RT-F	GAGGCGTTGAATAAGTTAG
Dnak-RT-R	CGTCACTGTTCTTCTTCT
cnx1-RT-F	GTCTACAAGGGAATGGAG
cnx1-RT-R	CCTCATACTGAACCACAA
ero1-RT-F	CCTTCTTCTCAAGATGACT
ero1-RT-R	GTTGACTCGGTAATGTGA
fpr2-RT-F	ACAGAATCAGTGTTCATTATC
fpr2-RT-R	CAGCCTCTAATCACCATC
