# Supplementary material for: Development of the thermophilic fungus Myceliophthora thermophila into glucoamylase hyperproduction system via the metabolic engineering using improved AsCas12a variants
Source: Microb Cell Fact. 2023 Aug 11;22:150. doi: 10.1186/s12934-023-02149-4 (PMC10416393; doi:10.1186/s12934-023-02149-4)
Supplement: Supplementary file 2 — Additional file 2: Table S2. The transcriptional profiles of RNA-seq reads mapped to the genome of M. thermophila and the differential expression analysis [file 12934_2023_2149_MOESM2_ESM.xlsx]

## Sheet: Table S2
Table S2. The transcriptional profiles of RNA-seq reads mapped to the genome of M. thermophila and the differential expression analysis.
GeneID	Description	MtGM12_24h_1_RPKM	MtGM12_24h_2_RPKM	MtGM12_24h_3_RPKM	MtGM12_48h_1_RPKM	MtGM12_48h_2_RPKM	MtGM12_48h_3_RPKM	MtWT_24h_1_RPKM	MtWT_24h_2_RPKM	MtWT_24h_3_RPKM	MtWT_48h_1_RPKM	MtWT_48h_2_RPKM	MtWT_48h_3_RPKM	log2FoldChange(MtGM12 Vs MtWT under starch 24h)	padj(MtGM12 Vs MtWT under starch 24h)	log2FoldChange(MtGM12 Vs MtWT under starch 48h)	padj(MtGM12 Vs MtWT under starch 48h)
MYCTH_100011		5.01347	6.04366	5.13277	0.282907	0.213447	0.34858	0.529183	0.693771	0.514014	4.18246	3.40165	3.11562	2.88944	2.3149e-60	-3.86383	7.2477e-79
MYCTH_100089	dioxygenase-like protein	0.366065	0.232805	0.374952	0.758218	0.118543	0.290387	0.923316	0.617296	0.51712	1.68706	0.813529	1.13991	-1.41199	0.00599953	-1.82701	0.000210281
MYCTH_100127	YCII-related	169.358	158.318	161.319	372.856	368.756	387.635	201.227	207.764	203.811	179.177	179.853	170.075	-0.660511	9.74109e-32	0.89496	1.94445e-58
MYCTH_100290	Short-chain dehydrogenase/reductase SDR	13.0178	12.5502	13.4352	15.7452	14.173	16.3311	6.84961	8.19378	7.99453	13.6143	13.7713	13.7642	0.425473	1.11299e-06	-0.0306029	0.735977
MYCTH_100401	Xanthine/uracil/vitamin C permease	0.511488	0.624879	0.760722	0.36854	0.345073	0.239077	0.269616	0.364052	0.201246	0.0541154	0.12186	0.261438	0.851133	0.058621	0.927577	0.0534768
MYCTH_100435		4.30264	3.78784	4.6619	7.61341	7.15564	8.37853	5.87442	4.13799	5.71642	2.9501	2.16779	3.33226	-0.640093	0.00565327	1.26244	4.55287e-08
MYCTH_100489	Lipoxygenase, C-terminal	3.04603	3.12481	2.53322	8.45096	7.96231	9.16562	5.45264	6.72825	7.23597	9.60674	8.80757	9.06256	-1.49249	1.42822e-33	-0.300817	0.0113605
MYCTH_100519	Inositol polyphosphate related phosphatase	24.5784	23.7427	24.3852	23.3605	24.6106	22.3587	8.15416	7.98377	8.88027	18.7736	17.6029	15.7948	1.20288	1.13267e-72	0.233228	0.000387919
MYCTH_100541	Extracellular membrane protein, 8-cysteine region, fungi	12.0805	11.9321	10.914	1.80978	2.57617	2.44779	2.91862	3.45656	2.69232	6.8411	3.54199	10.6898	1.61221	2.33655e-07	-1.82215	1.13885e-08
MYCTH_100589	Fumarate reductase/succinate dehydrogenase flavoprotein, N-terminal	2.49798	2.66054	2.07798	2.71436	1.7281	1.95918	13.2873	13.4292	10.8918	4.27038	4.85254	3.47914	-2.71453	1.47686e-39	-1.17661	3.88356e-08
MYCTH_100608	Hypothetical protein	2.47906	2.70538	2.64505	2.64026	2.19514	4.45976	0.715914	1.04978	1.20705	0.473341	0.609085	0.301552	1.06166	0.00095562	2.53592	1.27396e-13
MYCTH_100654	Serine/threonine protein kinase	10.6371	10.0956	9.76094	13.6344	14.1251	13.813	6.47852	6.02305	6.11916	8.39609	7.85617	7.96282	0.375849	5.1308e-08	0.581694	3.48123e-18
MYCTH_100744		17.1264	20.3143	18.954	17.6773	20.2665	18.6695	11.8797	14.2533	12.7057	16.9276	16.4864	21.6851	0.201647	0.0823444	-0.16354	0.154062
MYCTH_100777	Protein of unknown function UPF0029, N-terminal	14.1825	15.5912	16.7115	17.8135	19.1363	18.2563	15.9641	22.8921	20.1628	10.7814	7.53375	3.50064	-0.679278	0.00411263	1.15361	9.73613e-07
MYCTH_100809	EXS, C-terminal	5.36446	5.44407	5.26809	8.99713	9.92474	10.0322	10.6532	11.5075	11.3901	24.4609	24.4172	19.2026	-1.39687	3.01314e-64	-1.43029	1.4197e-71
MYCTH_100838	Lipase, active site	9.73437	7.05259	8.98064	8.67795	10.0067	8.18037	1.11597	0.968503	1.20837	250.887	231.222	200.508	2.63092	9.99596e-69	-4.86285	0
MYCTH_100975		3.19886	4.04561	3.56818	3.64935	3.53143	2.60323	4.30768	3.02112	5.13506	6.55725	5.25861	8.48961	-0.548179	0.0369987	-1.2506	6.35071e-07
MYCTH_101019		112.404	114.906	114.171	283.924	244.057	302.242	99.7563	105.361	107.856	49.6539	46.8809	69.364	-0.209968	0.102529	2.1241	4.33285e-67
MYCTH_101105		15.9538	17.3898	17.1523	15.1654	15.913	13.5488	12.2824	12.5872	13.6218	10.0208	9.4023	7.78471	0.0550511	0.602767	0.516555	1.3523e-07
MYCTH_101107	Major facilitator superfamily	9.32127	8.78995	9.383	12.2398	13.6439	9.62796	2.71446	2.70663	2.83836	4.56846	4.39129	5.65118	1.39951	4.12283e-14	1.08025	2.00608e-09
MYCTH_101172		1.36325	1.04962	1.86131	1.33077	1.39126	0.66189	2.21061	2.51873	2.35205	4.07395	3.45159	5.87603	-1.06067	6.49011e-05	-2.18728	4.84705e-17
MYCTH_101224	Cytochrome P450	0.549186	0.685369	0.682544	4.05616	5.72249	4.82063	0.977617	1.18488	1.11582	1.10972	1.36018	1.33899	-1.1114	3.65943e-07	1.73485	4.1088e-18
MYCTH_101261	Thiolase-like	0.647448	0.512593	0.789484	0.371424	0.430558	0.195657	0.56714	0.521387	0.714783	2.09688	1.70259	1.07527	-0.222257	0.389921	-2.47782	6.67908e-25
MYCTH_101321	Hypothetical protein	0.50209	0.371293	0.373749	1.40669	0.614445	0.810477	0.507782	1.37831	0.727711	0.570742	0.79562	0.742356	-1.39138	0.000823247	0.221902	0.60209
MYCTH_101345		4.43026	4.21367	4.78598	1.14118	1.34499	1.49483	4.39508	6.03664	4.573	19.9792	21.7406	19.1847	-0.490922	0.00810182	-4.13677	2.65563e-96
MYCTH_101354	Carbohydrate-Binding Module Family 1 protein	0.316936	0.27305	0.373139	0.739152	0.409207	0.301024	0.249515	0.355423	0.170279	0.203503	0.114565	0.25524	-0.0142231	0.980226	1.1523	0.028637
MYCTH_101394	Basic-leucine zipper (bZIP) transcription factor	22.5334	21.7071	20.2295	25.7526	22.1224	29.2575	24.9855	27.2765	27.0592	54.4709	63.96	66.5646	-0.633988	2.71186e-09	-1.46462	2.66604e-45
MYCTH_101399	GCN5-related N-acetyltransferase	7.05258	6.15097	7.20828	3.54951	5.23896	4.77602	2.95463	2.43204	3.0018	7.28343	5.23637	5.74864	0.946412	1.81908e-09	-0.623438	5.9062e-05
MYCTH_101406	Carbohydrate/puine kinase, PfkB, conserved site	21.4441	25.7902	22.2293	19.8774	21.0837	18.0619	16.2721	18.2219	17.5899	14.6473	10.9624	9.67252	0.078438	0.531238	0.549528	2.6697e-06
MYCTH_101411	Tryptophanyl-tRNA synthetase, class Ib	51.3272	48.159	51.5207	72.494	69.4508	71.9533	47.7021	49.5281	48.6708	41.3556	40.2348	43.3827	-0.28548	2.44328e-06	0.575757	4.8289e-22
MYCTH_101506	SET	10.4196	10.5875	10.9268	11.8602	14.4033	10.5525	1.80251	1.87412	2.68918	3.38409	2.08561	1.91951	1.98844	8.74985e-31	2.12518	1.12034e-35
MYCTH_101575	RNA recognition motif, RNP-1	9.40769	9.22969	9.466	11.2949	10.5913	11.4447	2.01717	2.12467	2.15795	3.36063	3.01337	3.66191	1.82196	1.44227e-38	1.53595	1.41999e-30
MYCTH_101588	Protein-tyrosine phosphatase, active site	29.1203	29.382	29.918	23.799	24.7395	24.422	15.1863	14.5463	16.0435	19.7953	17.3324	21.5312	0.6134	3.04692e-15	0.116383	0.147832
MYCTH_101623	Heat shock protein Hsp70	0.349948	0.605592	0.400049	0.176102	0.126477	0.12852	0.643156	0.521873	0.657752	0.639994	0.21836	0.875673	-0.771035	0.0880361	-2.2002	2.74871e-06
MYCTH_101673		1.78975	2.13332	1.72809	1.96169	1.56419	1.29557	1.7689	1.38966	1.60553	0.895132	0.449659	1.34341	-0.0928803	0.757811	0.649639	0.0211968
MYCTH_101679	Src homology-3	1.37647	1.54168	1.61011	1.14768	1.20126	1.02958	0.912991	0.996298	1.19365	0.690742	0.622182	0.622626	0.207126	0.243105	0.606839	0.000861629
MYCTH_10175	Fungal transcriptional regulatory protein, N-terminal	6.97114	8.32246	7.30266	2.60581	2.49534	1.87887	4.1966	4.6078	5.07468	6.67814	4.16722	3.22928	0.36623	0.117918	-1.19839	1.86661e-07
MYCTH_101762		17.6593	17.034	18.1825	4.06244	6.04372	5.06735	6.67953	5.70525	6.50648	9.8665	6.60243	7.05863	1.14791	1.45559e-15	-0.824789	3.37025e-08
MYCTH_101800	Glycoside Hydrolase Family 30 protein	0.689125	0.499537	0.312879	1.76639	2.75982	1.06618	0.669505	0.812392	0.91379	0.750811	1.01443	0.532674	-1.00438	0.103948	1.07883	0.0692744
MYCTH_101870	Polynucleotidyl transferase, Ribonuclease H fold	4.33706	4.65652	4.35187	2.95695	3.99691	4.01955	3.45157	3.46106	3.08528	3.83257	4.15162	5.19441	0.0802932	0.688385	-0.466798	0.0111307
MYCTH_101972	Glycoside Hydrolase Family 95 protein	0.161501	0.0917049	0.140985	0.0310309	0.170863	0.048528	0.119715	0.0795799	0.25163	0.461344	0.454031	0.342894	-0.529787	0.388099	-2.52094	1.07383e-05
MYCTH_102118	Scytalone dehydratase	0.374905	0.232234	0.109093	0.0720342	0.241431	0.450606	0.148215	0.123156	0.247811	0.198324	0.0714559	0.176885	0.129653	0.897801	0.59342	0.538182
MYCTH_102133		0.786117	0.415236	0.370611	1.0819	1.29504	0.785545	1.35155	1.54143	1.02543	0.574461	0.958226	0.474408	-1.6404	2.61874e-05	0.444891	0.266619
MYCTH_102138		4.89106	4.44364	4.09455	4.55908	4.56886	3.0951	10.5259	9.03331	10.3171	94.6074	77.855	62.2568	-1.48913	4.65628e-28	-4.4535	1.57612e-259
MYCTH_102172	Lipocalin	2.00276	2.8241	2.2437	0.917129	1.38493	1.3791	2.24995	2.63345	1.95894	0.369044	0.34991	0.0866184	-0.290813	0.332232	1.96925	4.2413e-08
MYCTH_102290	Short-chain dehydrogenase/reductase SDR	13.714	14.6387	14.4337	12.6108	13.8244	13.4112	25.5141	21.6406	21.9747	13.857	11.1722	10.3452	-1.02988	8.49078e-21	-0.0239303	0.849394
MYCTH_102295	Nitrilase/cyanide hydratase and apolipoprotein N-acyltransferase	10.2495	8.94139	10.4817	3.87906	5.09638	5.09922	7.96215	8.54365	7.05455	8.62641	8.47657	10.4456	-0.000480005	0.997682	-1.16894	3.77768e-16
MYCTH_102297	Growth factor, receptor	0.691978	1.12264	0.826204	0.557151	0.200074	0.653481	0.644837	0.337365	0.325156	0.249267	0.086356	0.0427539	0.668688	0.238189	1.70944	0.00628668
MYCTH_102322	Polysaccharide Lyase Family 3 protein	17.6964	18.2204	20.6444	18.5386	22.3999	22.2705	2.50675	1.80521	1.11766	1.09572	1.22867	1.19666	3.04441	1.73699e-40	3.96537	5.84003e-62
MYCTH_102510	Transcription factor jumonji/aspartyl beta-hydroxylase	6.91352	7.20233	7.53379	6.03963	8.3209	8.0233	5.55204	4.84097	5.36193	7.18771	7.09273	6.55423	0.120611	0.402339	-0.0957965	0.490553
MYCTH_102522	exo-beta-1,3-glucanase	68.9945	75.5818	70.3708	73.0492	79.9034	71.939	1.76092	1.50712	1.54685	69.2269	60.7947	49.0226	5.14211	0	0.134656	0.151546
MYCTH_102533	Sugar transporter, conserved site	8.93509	10.0809	11.0168	11.7027	14.178	11.6975	5.68683	6.31218	6.64514	6.01967	5.74833	4.20079	0.351387	0.0150937	1.0371	1.54867e-13
MYCTH_102652		148.873	140.251	143.422	98.7741	110.009	107.487	60.8479	62.395	60.0453	61.0729	43.639	41.4473	0.903605	7.39027e-23	0.921235	3.4306e-23
MYCTH_102790		4.08479	4.08294	4.65211	6.67711	6.84302	8.89979	3.89205	4.18304	4.35415	3.31169	2.61412	5.51831	-0.290792	0.203292	0.770805	0.000375741
MYCTH_102792		36.1387	30.3417	32.1098	49.311	48.12	54.2307	34.3807	34.5364	36.8545	30.8247	37.455	32.5897	-0.435416	5.96756e-06	0.386675	5.04149e-05
MYCTH_102797	ATPase, P-type, K/Mg/Cd/Cu/Zn/Na/Ca/Na/H-transporter	4.04569	3.82425	3.3263	5.5957	6.54456	6.0568	33.441	33.5093	33.4763	8.6274	9.89784	14.3273	-3.50023	1.15185e-123	-1.05971	1.15519e-12
MYCTH_102871	Fungal transcriptional regulatory protein, N-terminal	7.44965	8.50097	7.36157	0.69501	1.27059	1.10666	2.93806	3.2551	2.4096	7.76533	6.99458	5.24406	1.10291	1.12653e-10	-2.89758	3.16089e-55
MYCTH_102878	Insulin-like	14.4558	9.93648	13.6262	2.10578	3.18974	1.95593	1.24075	1.04734	1.97571	13.6191	18.477	11.9871	2.81804	7.05744e-34	-2.8051	1.50991e-36
MYCTH_102943	Alpha/beta hydrolase fold-3	47.5488	41.3344	42.1704	41.4056	38.5666	41.375	23.0995	24.113	24.6502	12.6295	17.3184	10.0044	0.532518	6.40191e-05	1.40145	3.06475e-26
MYCTH_102965	Cytochrome P450	87.3205	97.0092	88.9729	170.03	177	167.933	8.08562	7.1025	8.08375	33.9879	33.5241	30.8272	3.21485	0	2.18996	1.13552e-218
MYCTH_102971	Berberine/berberine-like	9.26056	9.0061	10.2354	22.9788	25.163	22.5056	3.05933	2.91184	2.23204	1.96495	1.1129	1.2447	1.46209	2.11853e-18	3.84054	1.87932e-107
MYCTH_102977	Major facilitator superfamily MFS-1	182.249	185.221	180.34	421.401	410.692	425.245	10.016	11.4213	10.4229	8.11976	8.0904	10.0486	3.7694	0	5.38512	0
MYCTH_102985	Acyl carrier protein-like	3.64323	4.4961	4.08125	6.34378	5.77826	5.49485	3.82903	4.13873	4.34587	6.80397	7.8793	4.25172	-0.348197	0.0289312	-0.299619	0.0569267
MYCTH_103025	Protein of unknown function DUF647	44.2694	50.6095	51.078	34.6234	36.2054	37.6175	25.3242	26.8146	26.2403	34.7005	33.7697	34.2201	0.560218	3.07331e-17	-0.120127	0.0790455
MYCTH_103032	arabinan endo-1,5-alpha-L-arabinosidase	1.60084	1.96772	1.46689	0.835907	0.705176	0.933746	0.982821	1.29304	0.938998	0.789058	0.513312	0.904135	0.313024	0.337136	-0.0232542	0.949214
MYCTH_103061	Phosphopantetheine attachment site	7.33906	8.06072	7.7584	7.01479	6.71741	6.68628	2.86011	2.5838	3.07332	4.88817	4.5075	5.17428	1.10505	1.73945e-32	0.288311	0.00201223
MYCTH_103070	Chitin-binding, domain 3	1.72215	1.22934	1.46997	9.56757	9.70969	12.6042	158.263	156.523	149.801	24.9957	37.6793	23.3343	-7.04607	7.74561e-162	-1.63344	1.66567e-11
MYCTH_103080	Dihydrodipicolinate synthetase	9.73294	10.5558	10.4456	7.52792	6.55344	5.2043	29.3218	29.9851	31.0612	16.7802	14.2162	17.2003	-1.89257	2.74679e-55	-1.51814	2.65874e-33
MYCTH_103090		5.61594	5.1426	5.06583	12.9526	15.7689	15.048	11.5972	11.9038	11.243	14.3739	13.8243	12.0087	-1.46854	3.88861e-57	-0.075744	0.410208
MYCTH_103096	Phosphopantetheine attachment site	1.54683	1.59721	1.64795	4.28365	4.14165	3.63673	10.5156	11.5228	11.6296	27.1156	25.1384	22.4145	-3.14828	0	-2.82639	0
MYCTH_103122	Protein kinase, core	2.43675	2.42651	1.88269	0.405925	0.6924	0.886089	2.50565	3.52787	3.77792	2.319	2.65508	2.49194	-0.874221	9.86088e-06	-2.11567	8.09992e-22
MYCTH_103124		0.107708	0.0815459	0.383065	0.180219	0.217994	0.138446	0.722108	0.562182	0.848403	1.57732	2.52162	15.3608	-2.23288	0.00541358	-5.41348	3.33299e-12
MYCTH_103134		9.307	9.72771	8.23852	3.69914	3.89655	2.65427	3.71607	3.74503	3.87119	4.86458	4.70551	6.41188	0.93067	4.87133e-06	-0.840574	5.09934e-05
MYCTH_103330	Peptidase M20	9.13407	10.4879	11.5778	13.5563	13.7702	10.6836	13.1778	13.6439	12.5603	5.42427	4.11442	2.15309	-0.673051	0.000727714	1.50991	4.67856e-14
MYCTH_103334	alpha-mannanase	52.4267	61.9177	57.4174	52.5854	58.657	56.8625	40.2563	40.3892	41.5557	45.4994	33.0405	21.886	0.153897	0.30704	0.555876	9.47804e-05
MYCTH_103379	GroES-like	9.04733	8.67675	9.36255	15.9402	12.7536	17.2857	10.7737	10.3508	12.0848	7.07821	5.51922	7.87167	-0.629657	3.41993e-05	0.972064	1.15741e-10
MYCTH_103537	Glycoside Hydrolase Family 61L protein	0.861758	0.687707	0.695806	1.40294	1.6263	1.95023	1.31671	0.476914	0.91931	0.379481	0.0488307	0.0604389	-0.61328	0.225107	3.17167	1.73964e-08
MYCTH_103571	t-SNARE	5.69589	5.9437	6.75696	2.50802	2.40169	3.39924	3.38143	3.70117	4.38539	6.13461	5.7876	5.78586	0.345202	0.0194676	-1.29095	9.89335e-19
MYCTH_103590	Glucose-methanol-choline oxidoreductase, C-terminal	1.9062	2.45656	1.66244	0.89335	1.04838	0.666579	1.26146	1.97658	1.06747	1.22496	0.894866	1.06458	0.151131	0.533016	-0.48077	0.0468117
MYCTH_103611	Annexin	6.3666	5.36177	7.00659	9.05638	11.7129	8.92178	6.68837	7.11713	6.91027	2.31441	2.0097	1.2066	-0.478746	0.0104939	2.22468	3.75307e-31
MYCTH_103620		1.47594	1.5971	2.12445	1.60387	2.1136	1.97898	1.99821	1.66038	1.76449	19.0567	11.8668	10.5868	-0.399768	0.0644883	-3.05292	1.43612e-57
MYCTH_103628	Serine/threonine protein kinase, active site	58.8391	53.3123	55.0476	46.8456	43.9592	43.818	48.8653	50.1571	52.8736	38.4865	41.7483	53.5815	-0.196242	0.0906715	-0.19527	0.0893416
MYCTH_103671		0.742365	0.592156	0.876935	0.242824	0.143095	0.350532	0.499627	0.777085	0.89962	15.8805	13.2852	13.1868	-0.308141	0.188574	-6.05117	3.61264e-142
MYCTH_103702	Aldose 1-epimerase	2.29323	1.44855	2.01244	11.4574	12.3312	10.4801	13.9263	14.4321	13.7564	19.2663	17.2544	15.4582	-3.19871	6.79276e-127	-0.797422	8.67333e-12
MYCTH_103797	Sugar transporter	0.183973	0.0783485	0.147218	0.0850572	0.139631	0.126684	0.550035	0.609387	0.66883	0.695848	0.771423	0.686268	-2.47667	2.89284e-10	-2.81569	2.64175e-12
MYCTH_103818	NAD(P)-binding	0.340174	0.57948	0.302459	0.0798857	0.0382495	0.187395	0.965675	1.00159	0.844096	0.439882	0.792443	1.22603	-1.54625	0.000259686	-3.23311	1.30388e-09
MYCTH_103867	Zinc finger, C6HC-type	1.40839	1.83745	1.90519	0.230338	0.186639	0.350981	0.236968	0.444296	0.417973	0.497577	0.659102	1.12035	1.89438	2.7222e-08	-1.77629	6.82116e-07
MYCTH_104005		9.03211	6.84493	7.10978	3.43689	3.6847	2.37583	3.76642	5.81217	4.64498	5.14264	4.5025	2.84376	0.36248	0.116905	-0.589263	0.0110315
MYCTH_104059	Xeroderma pigmentosum group D protein	10.0528	11.2842	9.73108	10.5928	11.8834	10.6665	5.86066	6.66855	5.90957	6.04474	7.03314	6.08694	0.416859	2.23562e-05	0.588374	1.35822e-09
MYCTH_104076	glycerol-3-phosphate dehydrogenase	44.4287	46.4616	45.1668	51.5388	51.7266	53.0982	38.3545	37.0006	37.6763	52.9085	60.4669	52.1028	-0.0690126	0.41959	-0.282208	0.000383638
MYCTH_104102		0.532847	0.47546	1.09644	0.643539	0.539225	1.00641	1.94481	2.52142	1.89763	0.753011	0.359084	0.0987661	-1.92905	0.000335848	0.658383	0.282677
MYCTH_104106	Glycoside Hydrolase Family 3 protein	10.7704	9.77588	10.4686	25.3719	25.762	24.6542	9.07037	7.49384	8.30573	2.84876	2.18111	2.32907	-0.017745	0.905355	3.17009	1.55357e-106
MYCTH_104267	Protein of unknown function DUF1168	28.1778	29.9074	25.9735	14.5432	16.0322	13.6887	18.2903	17.9368	17.7835	11.4846	12.5258	10.1814	0.30158	0.0511131	0.172033	0.285862
MYCTH_104380	Histone-fold	47.5347	44.7677	40.9325	42.3684	47.0346	48.2456	46.6156	46.6141	40.8963	23.6929	21.0393	32.4576	-0.344812	0.0134507	0.635225	4.63906e-06
MYCTH_104386	Alpha/beta hydrolase fold-1	1.0512	1.03809	1.34916	1.40067	1.4338	1.05746	0.679087	1.26618	1.29762	1.22339	0.974197	1.42322	-0.247623	0.463369	-0.091239	0.785617
MYCTH_104551	Histidine acid phosphatase	176.414	173.721	178.51	257.662	266.143	241.509	30.1621	31.2367	31.9016	40.9107	38.1842	23.1904	2.16681	6.69928e-77	2.71056	5.86477e-120
MYCTH_104570	alpha-mannanase	3.40445	3.30805	3.16621	3.54	2.83722	2.36687	3.345	3.35509	3.78208	129.372	116.455	121.745	-0.422331	0.00061497	-5.58979	0
MYCTH_104582		2.30694	2.4627	1.9199	4.29071	3.29172	2.89754	6.01939	5.05726	4.62475	1.71828	1.40263	2.09526	-1.56865	3.05761e-10	0.813224	0.00186308
MYCTH_104628	beta-xyloxidase	13.9627	12.471	13.7312	13.0488	12.8979	13.9419	7.31092	6.99258	7.05376	8.38511	8.03032	7.82251	0.576362	7.311e-13	0.520431	7.02622e-11
MYCTH_104665	SET	2.41604	2.81354	2.73073	0.497657	1.09816	0.473728	0.801363	0.961821	1.23352	0.881661	0.987323	1.80648	1.07192	0.00433681	-1.02858	0.0088769
MYCTH_104673	Sugar transporter, conserved site	0.201236	0.228535	0.429421	0.398739	0.534568	0.194	0.670019	0.636273	0.78385	0.322023	0.250507	0.359015	-1.62035	0.00110784	0.0815854	0.881444
MYCTH_104674	Glycoside Hydrolase Family 31 protein	0.400613	0.353856	0.569915	0.89375	0.603607	0.823908	0.73558	0.793508	0.702782	0.8703	0.485283	0.716155	-1.08639	0.00155758	-0.0252341	0.944468
MYCTH_104717	ABC transporter-like	6.80937	8.30847	8.26536	17.7221	18.8269	16.9193	11.7711	11.8268	11.8199	29.9772	29.8167	33.71	-0.936994	5.60134e-30	-1.00759	4.38785e-37
MYCTH_104726	Terpenoid synthase	0.652665	0.454285	0.584048	0.103828	0.255668	0.201033	0.373859	0.524091	0.218687	1.52731	1.69206	3.2325	0.272487	0.511991	-3.73465	6.33298e-22
MYCTH_104802	Formylmethionine deformylase	23.7981	25.314	22.4359	31.4363	32.5202	29.5273	51.9017	52.2344	52.075	54.2886	61.3737	44.4132	-1.46295	1.94185e-69	-0.974464	7.74644e-32
MYCTH_104827	exo-α-L-1,5-arabinanase	6.65441	6.67762	6.73273	12.3366	12.4425	11.3239	6.27829	6.26479	5.41242	6.49817	5.80308	5.35904	-0.174852	0.0983865	0.834323	2.8525e-17
MYCTH_104887		4.1953	4.4694	4.61478	16.0181	17.0346	14.5249	11.5227	11.8743	12.3716	15.494	11.587	10.3137	-1.76599	6.58846e-52	0.154431	0.178521
MYCTH_104936	Histidine triad-like motif	69.8099	77.9215	71.3111	152.795	167.417	134.572	162.215	173.855	174.171	137.934	107.768	117.802	-1.55647	3.57219e-88	0.127169	0.118288
MYCTH_104945	Ubiquitin-conjugating enzyme, E2	23.6645	26.2885	24.1236	22.5534	23.1642	19.2485	25.6423	28.3282	29.2076	14.3645	13.0682	11.8508	-0.503552	2.22015e-10	0.528313	1.08086e-10
MYCTH_104959		24.8223	25.6309	27.1806	25.4351	26.4009	26.7491	16.8592	17.0782	15.9945	27.2968	24.0174	17.0861	0.30055	0.0091541	0.00755867	0.951087
MYCTH_105006	BRO1	19.506	23.7632	22.2849	13.8614	13.7541	13.093	10.8673	12.5	12.8651	19.2848	14.1047	11.4474	0.518644	1.14741e-05	-0.329358	0.00574685
MYCTH_105063	Glycosyl transferase, family 3, N-terminal	48.8796	44.85	42.6626	45.1463	40.031	42.3687	37.4949	41.2754	38.1395	34.0562	39.3745	31.8449	-0.112101	0.21814	0.0767646	0.398465
MYCTH_105072	Cyclin-related 2	104.36	104.25	103.577	140.487	152.604	161.43	136.06	140.199	140.879	155.008	146.771	176.607	-0.753807	3.85453e-24	-0.274856	0.000263906
MYCTH_105128	Carbohydrate Esterase Family 3 protein	1.90824	2.47166	2.35516	13.9198	14.9371	14.7283	39.1821	40.6022	39.4707	340.971	311.745	296.775	-4.48743	0	-4.64224	0
MYCTH_105130		94.5787	79.8554	88.4603	94.7856	84.8077	100.914	100.789	92.836	96.5204	109.313	125.148	146.166	-0.477065	2.1036e-05	-0.644039	5.99585e-09
MYCTH_105157	Src homology-3	34.4752	37.6528	36.537	58.7636	65.5677	60.2838	45.0154	47.5806	48.4471	36.3199	36.013	30.2013	-0.712679	1.43322e-28	0.650094	3.8114e-24
MYCTH_105197	Zinc finger, AN1-type	67.2705	67.9531	67.0681	82.2611	86.3163	74.4093	322.619	328.919	325.495	30.2049	33.2263	60.3676	-2.60788	4.20762e-33	0.761777	0.000607908
MYCTH_105286		94.2643	95.9037	96.1334	105.185	110.373	111.574	93.7279	93.1861	93.7615	108.336	109.743	130.785	-0.307434	3.20615e-05	-0.29503	5.89308e-05
MYCTH_105318		7.50107	8.79271	7.06599	3.02997	3.02852	3.16961	6.99006	8.04666	8.29282	10.9768	10.6058	7.67831	-0.334973	0.00577174	-1.86156	3.09165e-52
MYCTH_105405	Ribosomal protein L37e	653.74	632.413	663.38	541.074	504.267	496.217	531.864	544.267	534.753	527.356	453.551	484.587	-0.06025	0.270804	-0.124024	0.0183283
MYCTH_105482	Phosphopantetheine attachment site	0.218496	0.199798	0.181656	0.0179922	0.0459451	0.0625273	12.5005	12.3523	13.9326	16.971	15.3877	10.817	-6.34767	0	-8.61513	1.95451e-253
MYCTH_105575	Ammonium transporter	31.0664	31.2528	31.1256	28.6404	27.6893	25.9828	22.843	23.5298	23.9365	51.6716	60.7822	61.402	0.0746632	0.401468	-1.28177	8.11497e-57
MYCTH_105600		15.7634	14.0315	15.4094	15.8019	15.5926	15.3372	12.0326	11.0713	10.0548	7.68699	7.56405	6.00621	0.111925	0.359721	0.938185	4.43391e-16
MYCTH_105650	Ubiquitin-conjugating enzyme, E2	469.569	472.739	486.399	364.134	347.513	333.926	428.411	442.361	433.843	338.754	296.624	321.088	-0.204727	1.07378e-05	-0.0691924	0.148574
MYCTH_105669	Bromodomain	26.5788	28.757	27.4404	18.8261	18.6938	20.3711	16.6719	17.6683	18.8286	26.348	25.9345	23.6289	0.302151	4.35192e-06	-0.589359	9.47204e-20
MYCTH_105777	Zinc finger, C2H2-type	25.5831	30.0528	27.8845	28.6037	30.6006	28.2299	20.5032	19.6468	20.5235	40.9004	39.6493	31.8816	0.123405	0.13723	-0.559351	7.679e-13
MYCTH_105786	Zinc finger, PHD-type	39.1144	36.9387	36.9107	33.9982	36.6228	34.3228	24.7472	24.6242	25.0246	25.1845	24.3572	21.1396	0.267315	0.000119176	0.371712	7.7096e-08
MYCTH_105822	RNA recognition motif, RNP-1	258.194	252.533	245.41	296.501	280.024	317.91	340.062	322.364	328.716	250.688	224.159	232.001	-0.726405	4.01277e-36	0.142613	0.0167331
MYCTH_105847	Thiolase	378.007	371.638	378.522	269.885	249.693	271.155	325.055	310.098	312.383	227.222	239.443	256.971	-0.0842902	0.223866	-0.0732877	0.285802
MYCTH_105869		23.1404	27.2521	25.1953	27.2076	26.8101	31.3571	23.7317	24.5806	25.3043	17.3036	11.6323	8.48721	-0.299039	0.050049	1.00208	1.58593e-11
MYCTH_105966		41.3983	37.0182	35.554	41.6344	40.3595	42.189	46.8048	40.8857	39.031	30.0201	35.2961	24.0837	-0.488776	1.87595e-05	0.275669	0.0171806
MYCTH_10609	Acyl-CoA N-acyltransferase	18.85	19.0089	21.2552	32.1117	31.0804	30.9128	18.8729	19.6563	18.9507	17.3477	13.8516	9.77096	-0.295259	0.0200952	1.00752	2.51547e-16
MYCTH_106293	Src homology-3	27.0308	32.0943	29.5549	19.6541	20.7586	18.9243	25.7035	28.2146	28.4868	36.2596	30.8274	31.2276	-0.231048	0.00121157	-0.92484	3.79193e-40
MYCTH_106343	NAD(P)-binding	2.17729	2.15135	2.61182	6.43471	5.9254	6.50538	57.6803	59.6816	60.2832	117.277	107.197	185.445	-5.01316	5.2744e-231	-4.64778	7.09732e-223
MYCTH_106346	NAD-dependent epimerase/dehydratase	56.5445	55.8266	50.7078	53.3924	50.1448	49.5812	15.3309	13.7359	14.034	16.8289	14.1755	15.5174	1.58327	9.33262e-72	1.52234	1.48585e-66
MYCTH_106388	NAD-dependent histone deacetylase, silent information regulator Sir2	54.1073	51.7758	56.5677	38.1523	39.7	30.1229	30.03	31.0553	30.3337	33.7549	24.5348	22.4031	0.494099	4.67252e-06	0.227974	0.0386484
MYCTH_106442	Inorganic pyrophosphatase	4.87277	5.06994	5.02675	26.0582	24.915	22.5106	32.2607	34.2202	33.496	12.2704	11.2716	14.1729	-3.07552	4.45053e-212	0.762985	2.14239e-15
MYCTH_106463		30.4529	33.2882	31.4495	22.2737	21.8678	23.2293	36.4221	38.7683	40.0116	53.9463	57.375	51.3864	-0.611567	2.65425e-29	-1.47136	1.16844e-162
MYCTH_106527	Signal transduction histidine kinase-related protein, C-terminal	20.1412	23.1527	21.7606	15.0895	17.2675	14.4909	35.2736	37.79	38.9414	71.3641	59.9733	70.1956	-1.12067	1.37047e-48	-2.30317	5.56112e-200
MYCTH_106599		10.1841	8.97457	9.80523	6.55971	6.95235	5.23808	6.09723	7.32321	6.26227	5.35502	3.27357	3.35718	0.22411	0.173571	0.455319	0.00552058
MYCTH_106609	Zinc finger, MYND-type	23.481	28.4405	29.9511	34.8717	31.9584	29.8689	31.93	30.8304	32.2537	13.8174	11.3374	11.9121	-0.553015	2.84442e-09	1.18794	1.22591e-34
MYCTH_106618		55.1471	60.4345	57.0442	42.3089	44.3971	43.3115	36.7566	36.7607	36.5338	45.6369	42.2755	49.6018	0.312749	1.38861e-06	-0.280831	1.41807e-05
MYCTH_106768	Nitroreductase	18.0686	18.1219	15.8875	23.2983	18.8696	21.9886	256.168	265.179	257.096	108.607	108.87	146.487	-4.23756	4.95489e-281	-2.7075	2.42959e-116
MYCTH_106798	Phospholipase/carboxylesterase	5.89779	6.99973	6.80673	26.8968	26.0591	22.4957	3.10666	2.84156	2.91637	3.6156	2.35112	1.61668	0.813924	7.64865e-06	3.1216	1.39764e-69
MYCTH_106819	1,3-beta-glucan transglucosylase	2931.55	2886.94	2797.53	2226.38	2107.78	2337.65	1664.35	1590.85	1599.51	1511.26	1865.59	1843.26	0.491607	4.29482e-09	0.150583	0.0795573
MYCTH_106827	GCN5-related N-acetyltransferase	61.0469	53.2153	57.9077	67.7171	60.9264	63.1377	47.6955	47.0567	43.7295	42.1177	42.1835	60.9422	-0.0206993	0.884227	0.197154	0.128368
MYCTH_106950	Protein of unknown function DUF1777	24.9799	30.9563	31.1503	44.4281	39.201	37.47	48.2772	51.9084	51.6867	21.2816	15.0786	11.7892	-1.13987	1.97035e-18	1.13958	1.06455e-17
MYCTH_107095		34.1218	35.9792	35.7828	63.9331	66.0733	59.088	68.4266	62.9258	71.6596	104.473	91.6218	61.8869	-1.27566	2.59508e-31	-0.640069	5.2659e-09
MYCTH_10713	Glycosyltransferase Family 2 protein	8.75304	8.79973	9.1605	1.87021	1.96033	1.40968	3.91308	4.10488	4.48384	18.2722	20.5952	24.5602	0.759542	8.81213e-07	-3.80034	9.74437e-127
MYCTH_107134	SET	47.5974	48.6939	45.5953	36.9555	35.545	39.4158	29.3986	28.9047	30.6766	24.0134	24.1039	25.2265	0.336931	6.06219e-07	0.410437	1.58372e-09
MYCTH_107142	Ran Binding Protein 1	35.7987	38.9621	36.3553	41.805	43.1135	42.5528	30.0333	31.7173	32.3617	45.4415	40.832	32.2609	-0.0966645	0.277964	-0.08926	0.306748
MYCTH_107168		1.9516	1.86173	1.60632	1.19029	1.82824	1.15496	2.95833	3.17009	3.40561	1.38872	1.88216	3.70421	-1.14969	0.000441487	-0.953728	0.0039354
MYCTH_107178	mixed-linked glucanase	280.108	280.951	280.113	523.709	491.39	513.275	1366.94	1339.75	1317.44	318.799	387.9	371.707	-2.5943	1.8869e-257	0.300222	0.00010665
MYCTH_107186		15.7712	16.4311	16.7631	11.5022	11.4824	10.6029	7.6104	8.99565	9.26032	13.5056	10.233	7.0962	0.58546	5.10267e-05	-0.0658616	0.668233
MYCTH_107255	WD40 repeat	18.0182	17.119	16.5957	15.823	18.643	19.0025	9.71215	11.5972	8.29475	14.1611	15.1662	17.3616	0.471634	0.000133183	-0.00646061	0.961065
MYCTH_107295	Aflatoxin biosynthesis regulatory protein	4.53786	4.11455	4.08398	31.2914	29.7578	25.1176	99.7301	111.043	105.623	119.604	93.3603	106.543	-4.96837	0	-2.08684	1.97143e-93
MYCTH_107458	U3 snoRNA associated	27.099	28.4537	30.5795	15.8413	19.3214	16.4689	25.2485	27.3232	28.2955	23.5088	17.9165	18.5841	-0.244833	0.0266361	-0.411489	0.000178371
MYCTH_107520		12.328	13.0401	12.6393	16.9093	16.1189	17.0983	7.9567	8.37725	8.67847	11.5858	9.34935	11.3596	0.267377	0.00312249	0.438522	4.71538e-07
MYCTH_107580	ABC transporter, transmembrane region, type 1	26.5493	29.173	27.1854	12.195	12.7658	11.962	13.4045	14.3723	14.2357	29.1904	28.3172	29.8927	0.64434	2.13535e-31	-1.44239	9.74993e-151
MYCTH_107689	Immunoglobulin/major histocompatibility complex, conserved site	5.46763	6.37132	5.52935	10.0487	9.73099	11.2623	12.5219	12.1264	12.7043	8.53501	9.07093	10.9034	-1.44274	6.51103e-34	-0.0782792	0.532982
MYCTH_107723	Acyl-CoA N-acyltransferase	39.9308	37.7086	37.8733	33.6088	32.184	32.5396	26.1808	25.7566	25.3261	25.1153	28.7271	30.4789	0.244789	0.00522668	0.01938	0.835552
MYCTH_107796	Hypothetical protein	21.3203	20.8248	21.3963	7.76519	7.66907	7.98705	4.81707	4.66975	5.82121	294.789	225.015	212.566	1.7168	5.46261e-82	-5.15909	0
MYCTH_107866	N,O-diacetylmuramidase	21.1131	22.1688	21.8777	43.2432	42.7498	37.2778	1208.58	1192.21	1166.01	81.4814	84.6103	80.2552	-6.11106	0	-1.19852	5.53813e-87
MYCTH_107891	WD40 repeat	62.9249	66.4119	66.0869	49.8054	53.6211	48.7027	75.7178	75.8591	76.2648	50.4115	45.7777	47.4115	-0.557801	1.78332e-37	-0.114712	0.0117181
MYCTH_107972	Armadillo-type fold	28.296	32.5682	31.285	27.4114	29.5071	24.13	23.6329	27.8129	27.4191	21.3358	16.2553	14.5835	-0.111636	0.302263	0.442164	1.80151e-05
MYCTH_107976	Methyltransferase type 11	40.6767	42.4329	47.0398	103.516	111.619	84.6791	30.2682	33.7718	31.8473	42.6354	29.7432	28.1412	0.10513	0.392701	1.3846	5.69099e-35
MYCTH_108044	Sugar transporter	32.0579	29.8652	29.7794	2.60088	2.75558	1.47696	1.18416	1.65254	1.37068	31.1538	26.6673	38.2656	4.11383	1.20744e-81	-4.01572	3.76628e-82
MYCTH_108061		17.5027	20.5955	19.1996	32.9071	36.1926	32.1551	7.56563	8.28041	8.52792	8.62232	6.88227	7.49688	0.896056	2.4711e-16	1.94267	1.62707e-72
MYCTH_108098	EGF-like region, conserved site	82.73	69.8248	75.6987	94.2075	92.0814	87.6967	90.6197	92.6175	87.8497	43.2328	51.1799	46.1108	-0.582297	1.02617e-11	0.7614	8.30094e-19
MYCTH_108115	Thiolase-like	134.668	125.526	129.77	75.0068	76.6972	79.0772	31.4335	28.6155	31.0495	92.1806	124.816	121.439	1.7621	6.26901e-54	-0.757751	3.15836e-11
MYCTH_108157	NDT80/PhoG like DNA-binding	34.9096	36.629	34.4781	46.4308	45.9995	48.2354	25.1387	25.8858	24.5587	28.8294	28.8704	22.974	0.15203	0.0384719	0.604645	7.12993e-18
MYCTH_108294	Cytochrome P450	14.1842	12.9324	14.6803	20.2853	20.4215	21.7282	8.12391	7.23546	7.29691	16.3383	15.3733	12.0611	0.547813	1.70249e-07	0.315968	0.00191807
MYCTH_108304	HEAT	19.5563	22.8461	21.0388	29.4843	30.3915	30.3749	13.736	13.676	14.9938	30.4536	29.5345	23.8444	0.243909	0.00174804	-0.0897603	0.255222
MYCTH_108314		4.73967	5.74832	5.41133	4.71097	5.05098	4.47915	7.31909	7.16344	7.03456	5.0827	3.36509	3.47305	-0.774762	6.38079e-10	0.0647787	0.641196
MYCTH_108317	Phosphopantetheine attachment site	16.0163	18.5164	17.6003	0.054526	0.101358	0.0668794	12.0869	11.673	11.6646	0.254323	0.346801	4.06404	0.220134	#N/A	-4.62623	#N/A
MYCTH_108391	Glycoside Hydrolase Family 72 protein	3.15231	4.16904	3.08665	2.95176	2.16035	2.83563	2.1474	1.10545	1.55428	1.62536	1.35946	1.29433	0.769295	0.00456578	0.697348	0.011556
MYCTH_108407	Aromatic-ring hydroxylase	311.13	325.884	330.924	328.005	342.162	308.838	537.789	558.683	531.196	108.619	139.944	186.369	-1.08604	3.08337e-16	0.961072	5.0907e-13
MYCTH_108416	Bifunctional Glycoside Hydrolase Family 13 - Glycosyltransferase Family 5 protein	37.1218	43.3695	37.8475	73.2535	70.4108	70.4585	79.6897	83.8515	86.3327	53.9721	55.1063	53.1448	-1.41522	2.49099e-146	0.201061	0.000343721
MYCTH_108475	Major facilitator superfamily	4.30276	3.99477	4.10832	2.77468	2.43457	2.90666	9.40363	8.37553	8.25358	8.5969	8.71157	10.212	-1.40483	1.66996e-44	-1.96287	4.60558e-81
MYCTH_108493	necrosis inducing factor	9.24427	8.9267	9.94198	5.96673	6.66608	7.50151	2.00604	2.42253	1.76326	111.815	97.061	100.312	1.85559	2.49336e-51	-4.13848	0
MYCTH_108501	WD40 repeat	121.898	125.843	122.384	95.4782	97.6943	92.2234	89.2971	90.8286	91.0056	82.1316	80.1456	79.5771	0.112954	0.00664452	0.0397764	0.35227
MYCTH_108504	Bromodomain	25.3411	27.7784	27.0071	32.5712	32.3846	35.9177	18.2064	19.5399	19.7445	28.8822	27.9164	24.4843	0.142623	0.0441219	0.114418	0.10088
MYCTH_108565	Syntaxin, N-terminal	75.1709	73.6446	74.3323	52.214	57.3169	54.2539	50.2837	54.8088	53.3167	43.3067	42.2509	42.8902	0.159205	0.00567031	0.151444	0.00885565
MYCTH_108615	Cytochrome P450	1.10824	1.08347	0.894542	1.02858	1.02398	1.40151	20.074	19.2222	18.5684	16.8342	15.9109	14.6293	-4.56386	2.08122e-284	-3.97887	9.14272e-226
MYCTH_108627		13.8247	13.7179	14.775	10.6762	10.7851	12.7736	17.7194	20.1187	20.063	11.3943	8.14279	7.33393	-0.787334	8.97465e-12	0.15766	0.201192
MYCTH_108765		4.82569	4.22938	4.3373	3.60301	3.92799	2.45611	1.68228	1.54791	1.87969	1.92291	1.81453	1.36115	1.05362	3.16677e-05	0.769965	0.00286414
MYCTH_108781		48.1961	44.5257	45.9426	94.5294	99.7337	96.0288	243.965	253.022	253.77	147.708	118.018	90.5634	-2.77168	5.30182e-121	-0.486469	5.47873e-05
MYCTH_108836	FAD-dependent pyridine nucleotide-disulphide oxidoreductase	3.03337	2.99288	3.39715	0.829812	0.947029	0.462199	1.9179	1.50294	1.36311	3.46764	4.57807	5.86177	0.64094	0.00439747	-2.83898	2.11884e-35
MYCTH_108890	Sugar transporter, conserved site	6.24987	6.75018	5.77791	5.98732	5.25493	6.467	21.2413	19.6353	20.9876	18.961	20.1896	16.7115	-2.05735	1.62464e-112	-1.85689	1.01414e-90
MYCTH_108924	Sugar transporter, conserved site	31.9914	33.5227	33.6506	321.894	319.536	319.135	48.2123	50.6388	51.9762	29.4055	28.7263	43.5565	-0.940936	8.19385e-06	3.0343	7.31909e-49
MYCTH_109046	SANT, DNA-binding	8.89336	9.69726	10.7609	7.47999	5.55423	8.01146	17.364	18.1381	17.672	11.2501	9.3453	7.94353	-1.19377	5.182e-21	-0.633069	1.33276e-06
MYCTH_109078	Zinc finger, CCHC-type	47.2146	52.508	48.7135	47.226	50.011	45.1094	23.7393	23.8348	24.3751	34.6422	27.2826	23.8429	0.708018	3.56949e-16	0.537997	5.87091e-10
MYCTH_109194	Sugar transporter	47.3129	45.8276	47.2222	37.9266	39.2977	38.7252	17.0824	15.3253	15.1598	15.4275	15.6469	16.9468	1.22482	1.86849e-66	1.07161	6.57363e-51
MYCTH_109232	Chromo domain	3.14176	3.56795	3.68282	2.38215	2.18611	2.02825	2.33328	2.59072	2.32681	2.24629	1.98395	1.72439	0.183312	0.112477	-0.0495665	0.688344
MYCTH_109373	XPA	44.5908	42.7388	43.192	33.4624	31.4516	37.6665	20.4857	20.4877	19.991	29.1028	24.8782	27.3504	0.762857	5.8145e-21	0.138408	0.0985629
MYCTH_109377	WD40 repeat	27.0127	28.5268	26.3827	28.5903	29.3985	29.4994	18.1981	18.7523	19.1463	36.9257	33.0348	31.1446	0.210115	3.9079e-05	-0.405129	3.29101e-16
MYCTH_109444	endoglucanase	35.5126	34.8753	37.163	17.3562	15.5228	14.2542	12.0274	13.9411	13.9856	22.7745	21.2287	14.2131	1.0938	3.47769e-20	-0.499205	3.5681e-05
MYCTH_109499	MFS general substrate transporter	6.45662	6.71091	5.96842	23.5967	22.9062	27.6574	12.7885	11.8108	14.078	135.601	173.158	240.151	-1.35155	8.12353e-14	-3.0968	6.37196e-70
MYCTH_109510	Heat shock protein Hsp20	175.611	184.794	181.189	233.683	233.788	227.401	1873.06	1851.93	1888.32	256.921	332.854	637.641	-3.70991	2.34262e-47	-1.03594	7.21331e-05
MYCTH_109530	Mov34/MPN/PAD-1	129.698	127.302	131.784	99.001	91.8939	98.3713	108.635	103.391	102.051	124.169	150.068	160.784	-0.0282148	0.781653	-0.792807	1.68237e-18
MYCTH_109533	D-isomer specific 2-hydroxyacid dehydrogenase, NAD-binding	25.5305	25.0083	25.6529	16.5416	19.8621	19.7552	29.3988	27.8961	28.5225	20.6106	20.5871	21.5459	-0.507583	2.49847e-11	-0.3596	4.04943e-06
MYCTH_109542	Alternative oxidase	177.024	171.852	174.451	540.73	527.741	563.979	733.87	717.311	724.581	1578.18	1518.97	1880.94	-2.39149	2.73352e-219	-1.81034	6.0895e-127
MYCTH_109566	cellobiohydrolase	8.87626	8.4313	9.45893	16.6374	15.457	18.0314	17.7098	19.384	17.1356	19.7836	24.3437	25.5694	-1.35336	8.31271e-35	-0.679179	3.56224e-10
MYCTH_109620	Cytochrome b5	353.096	352.508	346.499	1285.51	1340.07	1399.15	751.094	758.844	765.804	645.182	706.279	764.813	-1.44886	3.12571e-97	0.724753	1.84433e-25
MYCTH_109638	Sterol desaturase	129.775	115.173	115.774	157.164	146.152	169.027	879.307	869.726	881.075	725.7	861.153	1219.85	-3.20106	5.74029e-89	-2.77894	1.65939e-67
MYCTH_109756		16.5203	18.7614	18.2399	47.2818	45.9105	44.9913	19.3946	20.0006	19.6363	20.3677	17.4953	18.3414	-0.4786	8.99447e-12	1.10162	2.00612e-61
MYCTH_109790	Region of unknown function DUF1936	4.72954	4.76643	4.36113	98.5375	94.5503	87.4453	61.2601	61.4003	62.1074	114.623	83.595	51.5509	-4.07285	3.29734e-110	-0.01821	0.925811
MYCTH_109795		197.659	201.616	210.131	168.627	166.372	163.855	199.583	212.505	196.874	163.332	136.856	136.162	-0.334771	8.9597e-09	-0.00243606	0.969362
MYCTH_109817	Zinc finger, ZZ-type	31.7627	30.2406	32.6214	24.3625	24.0907	23.7119	23.3477	24.033	23.7244	29.0882	24.3518	22.9971	0.0771469	0.268939	-0.278386	2.80956e-05
MYCTH_109821	chitosanase	17.24	16.4539	16.7587	34.9171	34.471	37.5296	102.091	103.695	102.3	110.164	99.5837	82.712	-2.94557	0	-1.64632	2.09163e-117
MYCTH_109870	FAD linked oxidase, N-terminal	26.2971	23.4217	23.4081	25.3333	26.2737	26.1769	212.705	205.223	209.837	339.869	330.669	268.995	-3.43656	0	-3.79045	0
MYCTH_109876	DSS1/SEM1	302.711	314.737	284.447	294.147	295.303	312.074	227.457	223.297	222.942	107.927	109.016	96.5206	0.0845094	0.185845	1.32577	2.30808e-106
MYCTH_109897	TonB box, conserved site	14.4622	13.8287	14.2477	22.4201	23.0747	20.6125	20.7663	22.699	21.9307	32.114	35.148	26.4429	-0.955025	7.54531e-23	-0.702453	1.14473e-13
MYCTH_109914		6.46814	4.05378	3.55083	15.259	14.7479	16.2339	129.437	130.02	131.276	123.19	105.421	109.24	-5.12259	1.97057e-274	-3.06562	6.54327e-115
MYCTH_10995	NAD-dependent histone deacetylase, silent information regulator Sir2	19.2501	19.5148	20.249	14.0504	14.1564	15.053	20.6625	23.367	23.7515	43.5725	50.3636	42.6864	-0.535045	1.4808e-09	-1.85989	9.98313e-102
MYCTH_109978	Pyruvate carboxyltransferase	80.5755	84.0292	82.0329	46.4628	48.6273	46.9852	66.3011	65.315	65.719	213.794	203.082	178.824	-0.0146153	0.788839	-2.26477	0
MYCTH_110022	Aldo/keto reductase	62.5159	60.1439	62.7088	29.5519	32.1002	29.7602	45.6263	50.217	46.7906	52.2968	48.9156	42.5905	0.0432995	0.522693	-0.850781	1.86737e-41
MYCTH_110028	Basic helix-loop-helix dimerisation region bHLH	68.8425	75.5635	67.6487	206.702	213.966	184.312	694.946	759.749	752.12	2340.01	2152.89	1433.69	-3.71569	2.12626e-268	-3.4847	3.28814e-238
MYCTH_110038		9.08265	9.4908	11.239	23.5697	26.6495	26.9121	27.6078	29.0333	28.4981	42.2502	39.7187	50.3113	-1.84992	3.52606e-41	-0.979305	1.66478e-13
MYCTH_110042	Protein of unknown function UPF0005	120.802	112.161	117.558	94.1751	97.1123	97.7008	160.934	159.011	160.928	117.719	117.86	117.354	-0.791347	4.43572e-56	-0.487793	8.1325e-22
MYCTH_110061	Glycoside Hydrolase Family 16 protein	9.33764	8.89827	9.08285	4.97018	4.69986	4.26226	102.852	106.641	106.762	38.5549	34.5737	25.5559	-3.86815	0	-3.01782	2.58477e-176
MYCTH_110187	Cytochrome P450	425.041	438.945	429.851	566.477	584.07	539.078	592.034	606.179	609.171	340.42	334.416	355.634	-0.81827	4.91253e-71	0.513086	1.01311e-28
MYCTH_110298		36.9408	36.7193	34.7766	66.5384	64.1081	63.5945	71.5259	76.387	74.1247	77.9398	71.0842	48.8285	-1.36944	2.69864e-43	-0.219273	0.0317373
MYCTH_110317	L-lactate dehydrogenase	11.3141	11.6588	11.579	3.35981	3.77457	4.12906	331.942	318.554	313.23	69.1028	89.8749	94.1405	-5.13822	0	-4.69635	0
MYCTH_110470		0.35106	0.122672	0.691506	0.37099	0.655868	0.624806	2.5836	0.975813	2.66475	6.34844	5.69002	7.49816	-2.74874	9.88841e-11	-3.76501	1.31714e-21
MYCTH_110475		65.4434	64.6388	65.6498	77.839	78.4885	83.3207	74.6676	72.6107	77.3352	85.5598	89.0706	90.6035	-0.534408	6.5495e-19	-0.346666	7.95339e-09
MYCTH_110510		911.568	799.267	843.637	458.657	434.157	433.883	383.342	382.909	369.222	259.878	196.603	125.997	0.83481	1.28087e-09	1.00065	2.84294e-13
MYCTH_110532	Heat shock protein Hsp20	214.39	201.638	206.59	411.657	398.751	421.094	3630.31	3510.49	3568.69	242.915	561.156	1599	-4.43994	2.66403e-23	-1.19227	0.00904915
MYCTH_110536	HRDC-like	71.2508	68.7535	68.0421	57.7496	56.7616	61.5965	74.7233	73.5335	76.6477	64.5209	70.2174	81.1615	-0.44797	3.21294e-07	-0.496434	1.39734e-08
MYCTH_110640	Globin-like	50.1794	45.1194	48.342	307.464	300.791	284.192	690.027	654.148	660.41	836.096	713.853	990.703	-4.13794	0	-1.71082	1.0909e-79
MYCTH_110670	Methyltransferase type 11	229.943	216.592	225.829	161.471	153.521	154.543	158.645	148.666	149.29	69.061	75.8982	77.3314	0.222546	0.00115637	0.877349	7.6442e-39
MYCTH_110674	Carbohydrate-Binding Module Family 50 protein	201.872	230.466	207.434	75.7478	73.255	73.6275	145.13	149.246	157.879	167.665	116.136	60.9139	0.163735	0.481473	-0.812905	0.000177668
MYCTH_110717	Nascent polypeptide-associated complex NAC	498.699	464.799	493.997	280.588	277.373	300.328	436.394	414.121	396.699	337.993	336.857	349.163	-0.110948	0.0880361	-0.454341	3.14601e-13
MYCTH_110792	Yippee-like protein	23.0546	23.2354	22.2435	52.446	50.1774	53.7424	74.4808	73.6804	75.6518	72.0236	72.2065	83.6058	-2.04333	6.35282e-140	-0.744114	1.50139e-20
MYCTH_110806	pectin lyase-like protein	9.03071	9.51882	10.847	1.0572	2.90034	0.893684	7.73099	6.0901	5.81354	5.72696	7.45436	7.75302	0.244301	0.409196	-2.31255	2.34862e-15
MYCTH_110817	Ribosomal protein 60S	1387.93	1270.05	1341.92	908.83	881.987	886.706	1303.37	1294.91	1300.45	785.06	640.387	786.936	-0.298227	1.41052e-05	0.0772636	0.277682
MYCTH_110821		676.347	614.35	643.495	520.919	520.907	565.053	669.273	633.959	633.258	595.231	657.337	708.334	-0.337148	1.54239e-05	-0.489791	2.15245e-10
MYCTH_110871	Isocitrate lyase and phosphorylmutase	396.73	423.057	395.292	303.56	298.958	288.517	120.768	124.253	127.282	76.37	73.3736	66.9333	1.37025	2.76557e-216	1.84216	0
MYCTH_110897	WD40 repeat	35.6641	37.2678	37.6015	48.4372	53.1188	50.7616	30.7117	30.5954	32.0214	42.5421	35.9377	32.5987	-0.0922125	0.190039	0.260416	9.32585e-05
MYCTH_110931	D-isomer specific 2-hydroxyacid dehydrogenase, NAD-binding	32.9858	31.3004	30.9102	98.5546	90.3042	100.801	39.5954	37.3451	36.4305	941.05	1027.9	958.321	-0.587742	3.62816e-18	-3.53712	0
MYCTH_110951	Peptidase aspartic, active site	0.521402	1.06584	0.556313	0.220401	0.211057	0.402122	0.396803	0.690832	0.75822	4.55105	3.11549	0.608861	-0.128823	0.855125	-3.49939	8.38537e-08
MYCTH_110956	Flavoprotein pyridine nucleotide cytochrome reductase	40.755	43.5062	44.068	120.43	123.461	113.895	156.329	162.371	160.752	320.789	364.656	391.028	-2.23783	3.42906e-200	-1.79281	5.88286e-132
MYCTH_111030	Carbonic anhydrase	13.4977	14.1548	13.7439	13.9488	14.4639	15.7692	247.478	232.257	245.611	24.2222	25.1939	30.7188	-4.46766	0	-1.06102	2.5174e-18
MYCTH_111035	Peptidase M14, carboxypeptidase A	17.3667	17.4436	17.6268	23.7404	24.9074	24.6914	2.84216	2.06439	2.1746	7.12007	7.45951	3.95491	2.55015	7.13593e-53	1.78831	5.21099e-29
MYCTH_111036	Hypothetical protein	8.63995	9.6287	9.89717	2.9699	2.66144	3.02312	12.2319	11.9278	12.8107	52.0106	40.3689	59.87	-0.72957	1.64235e-10	-4.337	5.14874e-298
MYCTH_111073	Ferritin/ribonucleotide reductase-like	117.635	108.261	113.559	103.388	106.943	112.37	24.2986	26.8679	26.556	50.7867	57.3859	48.1042	1.79229	3.39977e-119	0.846158	2.37478e-28
MYCTH_111088	Glycoside Hydrolase Family 61I protein (cellobiose dehydrogenase)	3.08807	3.46084	3.07807	4.09353	3.07021	4.31258	4.06411	4.09481	4.05172	6.85677	4.37303	5.149	-0.680126	0.000251712	-0.70422	0.000103299
MYCTH_111107	Nucleosome assembly protein (NAP)	225.541	227.618	234.067	167.432	170.368	162.864	127.748	137.489	133.527	161.03	144.806	153.354	0.449689	4.25187e-25	-0.0732547	0.104797
MYCTH_111172		11.2897	10.2494	11.2106	15.0452	17.2215	19.0431	12.6361	14.2002	15.7394	20.2898	12.8472	21.0001	-0.712653	1.54759e-06	-0.272833	0.0674854
MYCTH_111173		33.6519	32.1027	31.9759	33.4684	35.2829	27.7958	67.1718	72.6458	74.2838	119.689	101.589	68.267	-1.46636	2.19048e-29	-1.77565	1.29524e-42
MYCTH_111214	ERG4/ERG24 ergosterol biosynthesis protein	38.6369	39.1045	40.6726	17.4124	15.4861	19.0248	55.979	55.6082	54.2798	38.3154	35.7925	31.149	-0.822262	6.03795e-27	-1.21551	5.46083e-55
MYCTH_111314	Protein of unknown function DUF706	141.836	144.376	144.883	25.2073	22.764	26.8435	8.98302	10.1175	9.29445	129.287	116.023	94.0281	3.58945	0	-2.37527	1.49515e-170
MYCTH_111331	Thiolase-like	137.055	144.27	136.942	234.63	228.788	236.792	117.12	114.605	114.295	102.351	110.282	115.038	-0.0629173	0.398999	0.894134	5.0287e-39
MYCTH_111372	endoglucanase	9.97351	11.8966	10.9019	10.8695	11.2052	12.5881	4.54376	5.44267	4.5103	0.915939	1.47936	1.19722	0.840432	7.06915e-05	3.06337	6.74866e-43
MYCTH_111377		88.8077	88.9215	92.6088	202.032	196.343	184.172	102.117	109.068	113.24	102.169	112.738	113.488	-0.598558	7.00096e-17	0.625401	8.94231e-19
MYCTH_111388	Cellobiose dehydrogenase family protein	3.31364	4.14413	3.5209	1.89558	1.84293	2.36098	2.23298	1.70702	2.33965	4.01576	4.01909	2.9403	0.464715	0.00295863	-1.04538	8.28994e-12
MYCTH_111405	Histone H4	1031.77	1033.12	1031.5	942.45	1025.24	877.451	1762.1	1712.6	1728.9	850.954	666.554	719.814	-1.08498	1.74241e-63	0.150906	0.0237918
MYCTH_111425	Ribosomal protein L2	1268.04	1265.02	1268.43	1056.05	1091.29	1030.91	1130.36	1145.25	1149.82	904.142	770.456	735.063	-0.185511	0.000150321	0.203927	2.75575e-05
MYCTH_111604	Haloacid dehalogenase-like hydrolase	74.2344	78.1196	77.6632	117.34	119.827	107.532	57.1969	57.3741	56.8145	26.0289	24.6623	27.5928	0.0881557	0.142421	1.94004	3.66128e-246
MYCTH_111645		149.965	150.368	149.037	91.433	86.4069	97.0248	156.039	161.259	169.751	397.09	353.408	276.28	-0.451759	3.27625e-07	-2.09424	1.0197e-128
MYCTH_111741	Fungal specific transcription factor	30.8323	30.763	28.9372	12.4696	11.4663	13.5988	8.80281	8.18671	8.21373	12.612	9.34179	13.6445	1.50849	1.29148e-38	-0.120285	0.328104
MYCTH_111770	Cytochrome c oxidase, subunit VIIa, fungal	394.475	376.701	420.354	1354.66	1196.92	1301.72	901.288	939.405	921.868	826.377	802.256	874.048	-1.54849	2.25684e-128	0.423006	6.29334e-11
MYCTH_111814	Cytidyltransferase-related	59.4446	60.6598	58.1177	48.6389	47.0787	46.6802	68.0205	70.5242	70.8801	70.1463	62.3064	77.5926	-0.568594	1.10976e-15	-0.760587	5.80035e-27
MYCTH_111845		0.599626	0.783755	0.675988	1.74557	1.27085	1.42101	16.7527	16.1484	16.3113	11.9555	14.4336	17.3804	-4.92012	5.12693e-173	-3.50764	2.512e-112
MYCTH_111934	Thiolase-like	123.854	120.926	125.545	59.1537	59.6871	55.8965	76.4949	77.3063	77.9417	111.378	132.737	142.124	0.340656	7.07468e-05	-1.34875	3.42793e-58
MYCTH_111987	Ubiquitin-conjugating enzyme, E2	187.661	168.034	184.239	89.9226	90.4427	87.8673	100.5	99.7025	99.9385	126.33	111.015	101.873	0.512243	4.99296e-17	-0.534651	3.84312e-18
MYCTH_112014	Alcohol dehydrogenase, zinc-containing, conserved site	34.8427	35.3309	36.9553	30.3046	34.2446	33.3175	56.083	62.2236	57.9952	33.5455	29.5819	30.968	-1.05403	5.43151e-55	-0.140525	0.049733
MYCTH_112025	Glutathione S-transferase, N-terminal	191.363	197.997	209.655	128.874	135.702	115.073	446.559	468.088	447.541	199.204	184.986	217.38	-1.52129	2.56091e-105	-0.86467	2.28954e-34
MYCTH_112050	xylanase	2.81277	2.99275	2.43293	3.04459	2.69444	3.86623	1.15789	1.01968	1.34736	0.873991	1.61743	2.5157	0.886335	0.00221657	0.731448	0.00988304
MYCTH_112051	Cytochrome P450	0.325735	0.72709	0.826918	2.17219	1.79594	2.05429	22.6525	25.2997	22.8558	47.5432	46.5215	41.5642	-5.58081	4.03569e-102	-4.6903	3.07434e-84
MYCTH_112080		65.4029	66.3039	68.2989	232.992	246.455	224.173	140.55	137.898	138.223	88.9582	77.1423	69.8292	-1.39496	2.32836e-113	1.38058	1.01562e-112
MYCTH_112086	Heat shock protein DnaJ, cysteine-rich region	28.5286	31.4088	28.6409	47.0335	44.3928	60.9429	63.2952	60.2573	64.2752	51.5942	57.6195	60.6119	-1.42166	1.5321e-29	-0.357811	0.00474376
MYCTH_112089	Glycoside Hydrolase Family 61A protein	83.1967	80.1252	78.0678	76.1302	74.7874	80.575	3.54326	3.17067	3.83168	1.54218	2.83454	3.15987	4.18065	2.43981e-29	4.73017	8.44191e-37
MYCTH_112121	Thiamine pyrophosphate enzyme, C-terminal TPP-binding	195.096	195.065	197.714	486.856	473.569	494.114	1341.33	1402.55	1400.4	1953.51	1883.4	2306.12	-3.15318	0	-2.28012	2.06105e-233
MYCTH_112136	Histone H2B	1326.87	1270.65	1321.53	672.149	618.305	581.654	1651.92	1564.38	1597.66	1436.11	1697.1	1483.47	-0.632533	2.2711e-17	-1.50352	7.08432e-92
MYCTH_112137	Histone H2A	2121.53	1922.38	2005.83	1274.52	1245.96	1363.01	3026.22	2865.76	2944.98	1417.63	1455.31	1695.03	-0.881999	3.99974e-29	-0.436283	3.94296e-08
MYCTH_112159	Squalene/phytoene synthase	71.604	64.2955	66.2745	37.3561	35.5996	39.9816	63.9006	62.7205	60.9804	40.5034	46.7791	57.8774	-0.227221	0.0495089	-0.567134	4.36829e-07
MYCTH_112204	ATPase, F0 complex, subunit C	1117.8	1012.31	1048.14	2791.8	2628.31	2959.67	1402.14	1345.08	1335.55	1093.95	1385.61	1418.51	-0.696661	1.57852e-13	0.899768	8.61101e-22
MYCTH_112227	D-xylulose 5-phosphate/D-fructose 6-phosphate phosphoketolase	72.6156	72.3398	72.3299	471.316	463.331	460.949	1077	1083.61	1096.12	1632.58	1843.39	2108.37	-4.24155	0	-2.20476	5.06734e-170
MYCTH_112306	Methionine synthase, vitamin-B12 independent	65.1107	70.9944	67.7726	49.2584	53.9666	51.1512	37.4314	40.9061	40.305	15.8936	16.0352	16.4401	0.444943	1.30015e-15	1.47511	6.90328e-143
MYCTH_112322	Globin, subset	301.133	274.332	280.828	1586.72	1553.12	1602.19	5647.07	5299.77	5325.48	4080.79	5174.54	5396.45	-4.58365	0	-1.8326	2.0246e-86
MYCTH_112329	Sterol desaturase	118.277	117.766	114.236	162.894	157.332	167.642	307.888	311.935	315.255	201.385	221.236	226.586	-1.75231	1.88204e-174	-0.613755	1.16106e-22
MYCTH_112362	Regulator of G protein signalling superfamily	5.64235	5.737	5.946	45.6232	45.0743	47.3665	43.144	45.1798	43.5444	126.972	146.952	120.758	-3.26385	0	-1.71527	2.71973e-142
MYCTH_112363	Peptidase C14, caspase catalytic	250.02	264.225	245.301	53.7943	54.3268	61.7519	81.0573	77.913	79.948	81.5017	84.4832	77.007	1.33202	6.0331e-106	-0.715384	1.38513e-30
MYCTH_112399	Carbohydrate-Binding Module Family 1 protein	2.51898	1.73054	2.90332	3.86152	3.47752	3.39206	1.97788	2.15385	2.79416	1.4296	1.71151	1.6947	-0.285716	0.209269	0.9486	1.47331e-05
MYCTH_112411	Cytochrome b5	282.955	263.575	261.844	456.409	455.896	486.733	124.62	119.552	118.557	48.7887	61.3332	68.0542	0.820561	1.03419e-15	2.76763	1.54698e-164
MYCTH_112442	Proteasome alpha-subunit, conserved site	261.304	261.969	269.225	124.275	122.799	110.417	111.181	112.536	105.233	83.5652	68.183	51.4172	0.932518	6.7515e-21	0.623561	5.23419e-10
MYCTH_112471	Oxidoreductase, N-terminal	42.6541	43.5259	44.2731	45.6353	45.5717	40.289	84.8578	89.2596	87.396	32.334	33.1686	33.2733	-1.33913	3.15055e-112	0.212829	0.000628805
MYCTH_112491	Sugar transporter	150.737	157.174	149.613	198.91	204.201	202.674	140.128	146.851	148.97	468.869	515.009	539.306	-0.266271	8.10991e-05	-1.5325	1.75895e-122
MYCTH_112498	MFS general substrate transporter	7.47327	7.71671	9.92027	16.4501	15.6462	16.7123	20.9415	22.9476	23.5793	81.2028	89.4487	98.3152	-1.76154	2.88292e-62	-2.66497	7.46195e-152
MYCTH_112612	Coproporphyrinogen III oxidase	88.8629	84.6705	89.5272	442.59	456.553	425.079	1282.2	1327.39	1302.09	902.892	911.867	1244.26	-4.22965	0	-1.41294	9.64468e-48
MYCTH_112686	Heat shock protein Hsp70	1582.15	1499.18	1549.06	785.854	790.723	794.902	2320.04	2292.83	2285.49	1646.97	1999.86	3466.38	-0.910665	3.35033e-05	-1.79704	8.81884e-17
MYCTH_112699	Transferase	148.48	146.174	147.447	70.2366	77.5104	74.6597	339.335	338.751	333.62	61.2324	61.18	51.1069	-1.53014	2.7016e-143	0.160074	0.0122354
MYCTH_112700	Histone H2A	215.82	222.443	224.279	205.07	226.251	211.282	146.797	146.227	147.473	147.665	144.782	140.55	0.252701	9.0563e-09	0.370558	2.07708e-17
MYCTH_112716	PaaX-like, N-terminal	13.8296	15.9953	13.5697	10.7251	12.7228	10.5193	13.7874	15.8677	13.57	9.47879	10.0851	6.02852	-0.330895	0.0549086	0.210374	0.232561
MYCTH_112802	Crotonase, core	14.4708	16.6057	16.6859	77.2156	93.5331	68.6349	25.139	28.7635	29.5901	75.2687	60.3605	70.4717	-1.14241	5.89983e-28	0.0181822	0.866639
MYCTH_112805	Condensation domain	1.03448	1.25081	1.02342	4.83544	4.75179	4.9215	4.32589	4.07395	4.03743	34.7353	37.0226	33.4615	-2.24997	5.43912e-175	-3.05803	0
MYCTH_112815	Cytochrome P450	1.4311	1.50021	1.01439	0.518214	0.415225	0.474121	3.93864	4.21899	4.34514	11.0995	7.55344	16.5556	-1.99981	1.69183e-15	-4.8486	3.05012e-74
MYCTH_112824	NmrA-like	6.13267	4.26069	5.25003	0.777698	0.467281	0.635928	5.1927	5.45755	4.88622	3.89607	5.82373	7.35794	-0.321946	0.159875	-3.39288	1.15175e-42
MYCTH_112826		10.3767	9.93301	10.759	10.3468	10.4614	10.013	13.1387	13.3924	13.7088	5.82803	6.06821	4.12902	-0.708414	5.56591e-10	0.743991	2.83438e-10
MYCTH_112850	Tetratricopeptide region	56.3724	53.3958	55.126	37.8255	39.6764	35.8989	44.5959	47.646	47.2422	57.4905	55.1326	50.7969	-0.0934911	0.131082	-0.725091	5.58128e-35
MYCTH_112889	Appr-1-p processing	117.148	110.34	122.164	96.6657	95.3801	88.1887	101.129	103.13	101.629	108.105	94.2304	73.1213	-0.142355	0.112682	-0.168831	0.0559237
MYCTH_112905	ATPase, P-type, K/Mg/Cd/Cu/Zn/Na/Ca/Na/H-transporter	13.4495	15.2558	13.2343	6.7485	6.40302	6.14238	7.67936	7.18426	7.9853	27.679	23.3099	28.0482	0.538473	1.32047e-09	-2.23248	4.0521e-145
MYCTH_112916	Glycosyltransferase Family 2 protein	55.299	65.3381	58.3042	64.731	67.2784	64.439	83.4504	89.9744	91.0737	149.407	157.973	158.631	-0.900669	7.52927e-44	-1.44725	1.01392e-111
MYCTH_112924	Transglutaminase-like	17.9871	20.196	19.9299	27.8197	25.3136	26.7164	9.25096	10.3669	10.5723	9.33426	9.8418	8.05052	0.608467	1.02331e-10	1.35318	7.57672e-48
MYCTH_112996	Pyridoxal phosphate-dependent decarboxylase	27.5757	28.4533	28.6655	21.5645	19.7619	17.9439	17.6576	17.0549	18.0745	15.3128	17.2028	16.0933	0.34563	0.000100549	0.0850378	0.361984
MYCTH_113066		9.09889	11.2225	10.1259	10.1726	10.2591	8.89752	6.35643	8.14899	7.02192	25.5771	19.5963	12.0631	0.163641	0.328807	-1.15211	1.07291e-13
MYCTH_113138	DNA-binding SAP	20.474	22.3813	19.9828	10.2896	13.084	11.7829	9.17435	9.13891	11.5397	15.1461	13.5424	10.7557	0.736799	3.4734e-10	-0.361636	0.0024377
MYCTH_113236	Aldo/keto reductase	141.73	130.078	138.203	89.8041	101.886	92.2411	85.0534	86.0601	86.0533	51.8479	53.7939	83.9255	0.337856	0.0143165	0.375684	0.00598132
MYCTH_113239	Protein of unknown function, ATP binding	80.8065	75.8608	80.5843	59.6124	63.6374	58.1641	66.2626	66.8119	63.5608	50.3948	48.0435	42.8963	-0.0643841	0.334045	0.16249	0.0113466
MYCTH_113387		0.461051	0.805531	0.681122	0.936971	2.08162	1.52391	25.9107	25.8018	29.2128	26.9524	22.1952	20.3851	-5.72616	9.56259e-118	-4.12716	1.58216e-99
MYCTH_113450	chitinase	4.28487	4.4054	4.59549	1.52112	1.38352	1.20625	11.3833	10.5365	11.7705	67.738	77.333	79.5213	-1.67872	2.34553e-07	-5.97479	4.70907e-77
MYCTH_113457	ATPase, F1/V1/A1 complex, alpha/beta subunit, nucleotide-binding	30.8275	32.7513	32.0343	25.731	27.7022	27.6445	20.6001	22.186	21.5356	49.791	48.0955	41.5885	0.23592	0.000140492	-0.979775	2.64422e-60
MYCTH_113577	Aldehyde dehydrogenase, conserved site	11.6024	11.8099	12.3919	5.24933	6.02732	7.6252	4.89535	4.37617	5.56794	4.13125	4.37054	6.95509	0.933614	1.2078e-08	0.08751	0.621179
MYCTH_113600	3-oxo-5-alpha-steroid 4-dehydrogenase, C-terminal	0.819253	0.69323	0.668434	0.0339514	0.16256	0.283175	42.5606	37.9237	37.5427	54.8137	50.855	40.247	-6.0895	0	-8.45853	8.55094e-188
MYCTH_113715	Dynamin, GTPase region	23.8056	25.257	25.9524	31.9149	31.622	28.7447	17.3213	18.0835	18.729	18.2162	19.639	17.561	0.134501	0.0447409	0.535638	7.07301e-17
MYCTH_113886	WD40 repeat	193.279	196.798	197.196	196.795	190.816	190.307	120.586	121.68	117.273	100.192	108.042	94.3447	0.371841	2.14737e-12	0.734033	2.73491e-44
MYCTH_113912		26.7726	28.8753	28.3138	9.02372	9.3906	9.54389	12.26	12.4071	12.5991	24.6025	20.6314	18.9846	0.835285	6.88509e-21	-1.39491	7.9223e-54
MYCTH_113985	Thioredoxin-like fold	510.442	534.994	518.379	277.465	272.555	264.053	529.781	526.137	529.331	323.329	315.589	377.365	-0.355968	8.4954e-07	-0.521714	3.99467e-13
MYCTH_114008	Opsin	115.961	122.078	118.189	45.598	49.0021	49.0004	74.4802	76.1864	74.0901	60.4412	61.6655	57.5402	0.328184	4.26903e-11	-0.522311	1.91848e-25
MYCTH_114083		1.28307	1.48063	1.64867	1.26843	1.12391	1.66445	4.7398	4.26249	3.93374	34.9627	40.7485	34.2442	-1.8902	5.64353e-48	-4.96322	0
MYCTH_114107	Sugar transporter, conserved site	32.0425	31.2631	30.7766	15.3564	14.5952	14.9087	3.79895	4.56657	4.92509	6.78543	6.21571	6.93555	2.48849	1.19121e-145	0.972763	4.5388e-24
MYCTH_114166	AP endonuclease, family 2	18.9471	18.9311	18.2994	12.232	11.0363	12.4812	13.771	14.1965	13.3887	14.1403	11.9492	8.42303	0.106249	0.397554	-0.142364	0.249358
MYCTH_114237	Short-chain dehydrogenase/reductase SDR	44.4684	48.5594	43.4941	74.6202	75.4009	78.0231	52.0873	52.3955	54.9614	43.7149	45.0028	37.8536	-0.560662	1.19771e-20	0.650741	1.33133e-27
MYCTH_114376	Peptidase M49, dipeptidyl-peptidase III	97.0974	97.7743	101.01	29.1469	27.1559	25.5565	32.7714	34.1725	34.9109	56.7557	52.1606	54.2799	1.20281	2.33449e-119	-1.19339	5.091e-114
MYCTH_114482	Cytochrome b5	40.527	42.0138	41.9711	39.333	41.8843	34.5153	21.5312	23.1549	22.673	19.8866	18.4136	18.1234	0.550616	2.79752e-15	0.838281	3.82784e-33
MYCTH_114497	beta-galactosidase/glucoronidase	0.574563	0.477998	0.370671	0.642481	0.520591	0.507897	1.07499	1.10247	1.2977	65.3202	54.2565	49.731	-1.62037	7.52144e-25	-6.85688	0
MYCTH_114666	Alcohol dehydrogenase, zinc-binding	0.174355	0.217808	0.148824	0.221104	0.105865	0.0384196	15.6385	15.2258	14.7963	36.3014	44.67	45.3127	-6.74125	1.65974e-114	-8.62741	4.33859e-137
MYCTH_114678	Sugar transporter	32.9149	33.4247	34.5654	20.0044	18.4678	19.5276	46.0016	48.6854	45.9657	46.7971	43.833	45.4251	-0.814842	5.78245e-45	-1.42838	6.0964e-131
MYCTH_114691	Aromatic-ring hydroxylase	15.5775	14.602	15.5578	20.9685	20.5577	22.5928	24.8204	26.8835	24.085	21.9331	19.6089	18.588	-1.06309	1.07e-33	-0.10394	0.259131
MYCTH_114710		18.0301	18.2524	17.2805	13.2524	14.2079	15.7007	12.8255	12.5826	13.3606	11.7968	9.78157	7.8944	0.130168	0.235748	0.355416	0.000880304
MYCTH_114734	Mitochondrial substrate carrier	17.399	20.3011	19.7367	36.4493	36.4044	34.9595	16.2388	18.7916	18.0725	22.0438	16.9261	14.4383	-0.2233	0.0272126	0.821129	1.95398e-17
MYCTH_114738	GCN5-related N-acetyltransferase	57.2902	57.6378	54.8643	104.421	98.5993	106.911	69.0065	78.088	73.9566	50.024	56.641	42.2749	-0.715827	2.58583e-16	0.858141	5.81101e-23
MYCTH_114796	Tetratricopeptide TPR-3	36.4778	39.93	39.8572	28.2654	29.4709	25.5653	35.1119	36.5926	38.8954	29.8854	28.8127	21.3274	-0.264305	0.00522002	-0.138185	0.153059
MYCTH_114955		26.5764	29.5148	27.0686	25.1951	23.9072	25.2929	36.4056	38.8322	38.5337	36.9396	31.0808	27.3231	-0.788702	8.08316e-25	-0.552103	9.27097e-13
MYCTH_115028		10.2366	9.00715	8.94657	11.4993	11.2173	11.1335	15.5443	13.2076	14.541	2.98875	3.85659	2.58817	-0.954311	3.41317e-12	1.63869	6.27993e-30
MYCTH_115052	Nucleolar RNA-binding protein Nop10p	224.369	216.378	220.771	226.226	229.595	232.191	250.21	243.635	243.422	174.689	208.352	282.155	-0.49214	8.92456e-05	-0.158482	0.220383
MYCTH_115096	Polyprenyl synthetase	104.585	108.233	109.275	33.2822	33.1093	34.16	141.882	138.919	137.407	131.886	145.013	116.059	-0.713092	4.45688e-26	-2.16541	1.39404e-216
MYCTH_115110		66.1842	55.4717	56.6617	43.347	40.4565	40.6077	46.0488	40.4562	41.2169	43.0095	47.4131	44.9292	0.146682	0.193339	-0.322287	0.00327158
MYCTH_115198	WD40 repeat	20.8391	22.8873	21.7467	31.6938	31.5802	30.5252	258.917	267.912	264.033	87.3984	59.1979	59.1583	-3.93109	0	-1.32392	1.22151e-46
MYCTH_115501	Phosphopantetheine attachment site	0.995787	1.07309	1.18137	5.98873	6.68371	5.79258	82.3808	88.3811	89.6021	141.453	106.411	89.5864	-6.6601	0	-4.3827	0
MYCTH_115624	Phosphatidylinositol 3- and 4-kinase, catalytic	3.94945	4.71922	4.31893	4.46158	4.89106	4.83063	2.42692	2.61159	2.54939	3.60781	3.54973	2.78943	0.438218	2.17186e-05	0.314493	0.00216589
MYCTH_115754		1.12811	0.906171	1.37978	1.57015	1.00239	0.818498	0.897412	1.85593	1.45758	1.28087	0.461493	0.785402	-0.630676	0.158798	0.242639	0.606024
MYCTH_115802	Zinc finger, C2H2-type	93.0274	100.472	93.0877	101.252	104.455	98.8645	105.262	108.514	111.915	104.147	101.512	96.6234	-0.520858	6.49277e-22	-0.187633	0.000645244
MYCTH_115858	Amino acid transporter, transmembrane	11.242	10.0453	10.088	22.4135	21.0287	21.3836	35.311	34.4574	34.2905	19.2422	30.7364	70.0109	-2.06479	2.14555e-09	-1.10885	0.00142818
MYCTH_115886		15.7772	16.8384	16.3769	12.1858	12.2843	11.054	10.6845	9.20799	11.2573	19.1885	19.2492	13.6398	0.31594	0.00781037	-0.748039	8.33502e-11
MYCTH_115909	Bromodomain	44.5912	48.0629	49.2731	55.6738	59.5029	54.222	33.9125	36.2682	37.0452	68.4059	60.253	68.9434	0.0683857	0.345638	-0.42121	3.73114e-10
MYCTH_115935	Glycosyltransferase Family 90 protein	57.7657	59.4801	55.6344	78.926	85.1129	85.5173	55.3016	59.1217	60.2429	80.4865	80.3049	99.9017	-0.350542	4.67561e-05	-0.265546	0.00193908
MYCTH_115944	Helicase, superfamily 1 and 2, ATP-binding	24.9215	26.4299	24.8959	13.9591	11.9343	13.5505	16.9339	16.3612	17.7652	11.6532	11.1327	10.2623	0.241697	0.00440579	0.0572764	0.533024
MYCTH_115968	beta-glucosidase	134.229	136.4	131.87	23.5305	21.0362	23.5854	19.4488	18.5501	19.6924	16.923	16.2909	13.2134	2.46612	1.59045e-253	0.356225	3.35796e-06
MYCTH_115983	Hypothetical protein	349.66	347.027	347.194	291.18	252.593	273.279	600.826	625.209	629.187	386.328	364.998	313.91	-1.16521	2.542e-62	-0.578359	2.55377e-16
MYCTH_116006	WD40 repeat	30.8183	31.9074	31.1646	28.2797	30.0783	27.3522	27.5301	30.1296	30.7842	20.4039	17.3018	16.8831	-0.249485	0.000288002	0.454479	1.01511e-10
MYCTH_116020	Ribosomal protein L34e	999.32	1006.59	1019.63	554.26	554.584	529.897	796.396	816.951	792.244	683.584	641.181	699.119	-0.00508869	0.92738	-0.504025	8.3224e-25
MYCTH_116157	endoglucanase	8.09217	8.13415	8.00278	9.5898	10.6692	11.4181	45.2634	46.2538	42.7294	10.7946	11.5173	12.7474	-2.80586	4.90438e-218	-0.34711	0.000188109
MYCTH_116175	endoglucanase	2.42238	2.23679	2.02901	2.79914	4.23836	4.46478	0.66455	0.46357	0.658434	0.237126	0.711967	0.352487	1.56435	7.64799e-05	2.9197	3.47195e-13
MYCTH_116237	Aldo/keto reductase	2.5877	3.49608	3.79236	1.35159	2.01668	1.16335	8.77948	8.29379	8.14086	1.92117	1.73048	1.21565	-1.69149	3.15848e-13	-0.300132	0.256657
MYCTH_116261	Protein of unknown function Cys-rich	3.68898	4.28976	4.28952	0.747	1.69891	2.04436	1.44094	2.07535	1.81264	2.98213	6.11327	10.2034	0.868127	0.0389773	-2.32234	1.08418e-08
MYCTH_116322	Peptidase C19, ubiquitin carboxyl-terminal hydrolase 2	38.3939	40.2275	39.2709	32.9682	32.3493	32.0523	23.5463	24.5597	24.2509	40.8358	37.6552	39.0964	0.368219	1.64347e-11	-0.470288	3.03767e-18
MYCTH_116348	Protein kinase, core	36.3364	42.6231	37.8815	19.5765	17.2629	16.9246	9.92996	10.0548	10.7494	17.2473	14.5524	13.4446	1.58926	2.41755e-78	0.0539196	0.55594
MYCTH_116363	Alkaline phosphatase	1.63667	2.24504	2.17791	3.08992	2.78214	2.8973	5.598	5.32712	5.39614	0.930973	1.05062	1.3481	-1.76912	6.13406e-18	1.19758	3.16764e-08
MYCTH_116384	oligoxyloglucanase	11.473	11.694	11.098	8.94804	8.5687	8.80774	6.27826	6.31882	5.90437	4.76115	4.17918	3.70121	0.553355	2.12597e-09	0.861128	1.15436e-19
MYCTH_116510		29.9558	30.0108	29.6296	31.1156	31.3675	31.7619	19.3388	21.8434	22.4672	16.3614	20.4378	19.5799	0.158155	0.0846378	0.53801	1.02434e-09
MYCTH_116553	xylanase	8.7565	8.56227	9.04194	24.2319	22.5288	23.2032	22.9609	22.2564	22.9854	14.6471	16.1494	15.2321	-1.70707	6.59389e-81	0.403486	4.70601e-06
MYCTH_11658	Transferase	28.913	31.8364	31.9518	1.5163	1.74867	1.58086	56.3259	53.5766	51.0901	1.5801	2.26428	13.3121	-1.13349	0.0588924	-2.05423	0.000505027
MYCTH_116603		90.4022	93.6847	91.6734	71.1872	69.1679	73.4479	4.24666	4.17663	3.77258	18.5505	16.192	18.6364	4.16412	0	1.80541	6.0604e-139
MYCTH_116629		129.649	124.883	130.15	223.213	228.116	219.477	118.161	120.776	122.45	103.57	90.7811	82.5817	-0.245287	0.000163663	1.08085	4.16131e-65
MYCTH_116679		54.5678	55.7049	56.7041	20.6124	21.3638	22.0168	10.9294	12.0497	13.2436	21.3731	19.9072	21.6809	1.86878	8.68214e-125	-0.174876	0.0314127
MYCTH_116881	Major facilitator superfamily	0.830568	0.476918	0.557596	1.04537	1.18049	0.987061	1.24794	1.04538	1.37648	1.17297	0.831541	0.38747	-1.30581	6.52229e-06	0.233257	0.438281
MYCTH_116885	Region of unknown function DUF1767	2.8811	2.73022	3.03329	3.30678	2.29771	1.38743	3.29824	3.53923	4.00338	2.4648	2.60018	3.83721	-0.66146	0.0340655	-0.551375	0.0795525
MYCTH_116956	mRNA capping enzyme, beta chain	21.1563	22.8955	21.6889	14.0473	15.261	13.1239	14.2778	15.4595	13.9733	19.0816	17.5609	15.71	0.252813	0.000936179	-0.500206	3.44664e-11
MYCTH_117063	NAD-dependent glycerol-3-phosphate dehydrogenase, N-terminal	0.525814	0.481567	0.542923	1.59529	1.81947	1.88747	0.461015	0.122583	0.352367	0.11844	0.142246	1.18841	0.383125	0.579572	1.66081	0.00699935
MYCTH_117073	Acyl-CoA N-acyltransferase	5.28758	4.78925	5.8893	5.04261	5.8468	4.03533	15.423	14.9747	15.6999	12.6526	10.153	12.3323	-1.86436	2.79576e-56	-1.43104	5.90325e-33
MYCTH_117145	Region of unknown function DUF1741	45.6465	44.4792	47.5188	34.0629	35.251	34.6329	16.8799	17.2364	17.4827	16.592	17.709	17.4728	1.08001	1.40924e-64	0.805266	5.23689e-36
MYCTH_117146	Fungal transcriptional regulatory protein, N-terminal	20.754	23.8023	21.5207	6.90358	8.35545	6.62813	22.0488	24.5753	24.1389	77.6391	65.7605	49.1062	-0.43536	4.03218e-05	-3.3292	3.19281e-224
MYCTH_117150	NAD-dependent epimerase/dehydratase	7.79007	6.79565	8.12733	7.83397	7.70847	8.63471	50.0472	51.5695	48.2235	29.0078	33.06	28.2644	-3.05538	1.11748e-242	-2.10283	1.4056e-114
MYCTH_117206	Chromo domain-like	15.9611	16.141	15.5127	14.6441	14.2769	15.5116	10.8399	12.887	12.9775	12.5871	13.1093	14.1389	0.0405342	0.703547	-0.0431352	0.675592
MYCTH_117209	Peptidase M, neutral zinc metallopeptidases, zinc-binding site	26.6942	27.7816	27.7447	14.582	13.4262	13.4908	101.142	98.2992	103.902	13.3849	15.4394	14.9053	-2.21971	4.58472e-196	-0.276901	0.00082648
MYCTH_117245	Protein kinase-like	13.3729	11.3526	9.7947	17.3269	21.1033	18.6238	29.5094	30.1154	34.8409	20.4686	17.2109	22.0182	-1.7858	1.06727e-39	-0.26392	0.0585531
MYCTH_117406	NUDIX hydrolase, core	56.1578	53.9275	55.2413	114.575	127.893	119.652	55.5908	55.2995	58.6429	57.4259	49.0787	50.4161	-0.371697	4.98131e-11	1.00971	2.86611e-74
MYCTH_117428		9.99752	10.0164	9.60976	9.4236	10.561	10.7822	6.64865	6.7498	7.35607	9.15874	7.83252	7.89258	0.177162	0.0427211	0.109685	0.206839
MYCTH_117436	Kinetochore-Ndc80 subunit Spc25	21.6266	25.2061	24.5425	11.747	10.8963	11.0952	21.3385	20.8792	22.1399	17.2277	17.4791	18.1594	-0.188701	0.0235583	-0.847146	2.66111e-23
MYCTH_117478	Fungal transcriptional regulatory protein, N-terminal	1.81262	2.03558	1.85619	1.11659	1.11466	1.1456	1.07801	0.916013	1.08237	1.30017	1.07471	1.14827	0.552296	2.10685e-08	-0.257083	0.0110837
MYCTH_117495	Fungal transcriptional regulatory protein, N-terminal	16.9027	17.2725	17.3415	17.0394	18.2392	17.938	18.6155	19.4383	18.5362	19.8582	21.6864	27.1408	-0.471427	9.34852e-07	-0.572698	1.83439e-09
MYCTH_117620		23.2673	22.7326	22.2761	41.4201	44.5867	34.7887	13.3383	14.285	13.6155	16.4324	15.3655	13.9356	0.392345	0.00182272	1.20308	2.64608e-23
MYCTH_117625	B302, (SPRY)-like	13.4583	13.8793	14.0197	7.72585	7.99316	7.38017	5.80474	6.63761	8.33159	9.56295	6.99629	5.17979	0.657958	0.000144491	-0.102682	0.577017
MYCTH_117681	TRASH	122.336	116.621	125.007	74.9879	72.2295	75.4156	58.9687	59.2121	59.9855	55.2402	47.0944	58.9091	0.695143	9.08723e-21	0.267229	0.000443133
MYCTH_11798	Mitochondrial substrate carrier	22.7091	23.1055	23.7014	22.26	25.9545	21.4482	15.8864	14.9077	14.5975	13.549	10.078	9.07565	0.278508	0.0133226	0.8972	5.08779e-16
MYCTH_12171		19.3166	23.8157	24.0536	11.6549	12.2933	9.47071	17.1039	18.8323	18.9693	16.5349	13.3635	9.17505	-0.0459657	0.790813	-0.417436	0.00939477
MYCTH_122893	Zinc finger, C2H2-type	20.6296	23.0121	22.4979	23.736	27.8106	24.1816	11.7685	12.5498	13.3977	11.3387	10.7863	10.733	0.473644	1.86546e-12	1.00587	3.93197e-51
MYCTH_122939	NAD(P)-binding	110.365	111.662	108.212	66.6704	66.1475	63.1278	74.7103	70.5882	75.6881	55.9448	65.5986	56.7616	0.24329	0.000322758	-0.0652426	0.356322
MYCTH_12812	Sugar isomerase (SIS)	12.7764	13.1067	12.019	18.6036	21.0554	19.0016	9.06586	9.5938	8.29017	10.4803	9.55938	6.62247	0.156294	0.387052	0.942478	1.69192e-08
MYCTH_140260	Glycosyltransferase Family 48 protein	74.1838	83.3636	74.06	62.0014	64.324	65.4684	105.693	109.196	110.893	131.724	137.248	162.494	-0.828897	6.03942e-25	-1.37271	3.45268e-66
MYCTH_140261	Glycoside Hydrolase Family 71 protein	0.932313	1.09039	0.950197	0.235281	0.0985717	0.0689901	0.196668	0.175988	0.260168	3.39273	2.05677	2.40127	1.8914	4.88841e-06	-4.47277	1.32387e-26
MYCTH_14609		6.68058	7.35121	6.06534	6.16091	6.34063	5.30315	1.89471	2.52399	1.87487	3.13891	2.52287	2.63808	1.34388	1.41219e-14	0.906038	1.22556e-07
MYCTH_16152	Zinc finger, MYND-type	1.44271	1.36535	1.94246	0.217802	0.208568	0.0756915	1.94195	1.98599	1.4272	0.719581	1.29632	1.51534	-0.507368	0.296177	-3.01283	4.51417e-07
MYCTH_16224	Zinc finger, CCCH-type	18.3927	23.8951	20.9448	6.75271	5.76736	6.31082	11.1717	12.8279	13.7231	9.7145	12.3107	6.49826	0.407681	0.0384776	-0.79965	6.23355e-05
MYCTH_16301	Hypothetical protein	253.003	251.027	255.816	345.566	342.566	345.204	103.763	110.529	105.478	174.124	159.27	143.59	0.9134	1.93643e-57	0.9186	4.17527e-60
MYCTH_17562	DASH complex, subunit Dad2	26.9183	28.6008	29.9694	33.2562	38.2946	30.8037	25.5423	28.0896	34.0837	24.2145	27.3093	21.3719	-0.373369	0.004552	0.288555	0.0288166
MYCTH_17585		70.6186	71.3842	70.133	62.274	48.6769	64.292	78.1299	63.0161	83.6038	87.8731	79.9547	46.7458	-0.420269	0.0217463	-0.48351	0.00773009
MYCTH_18938	RabGAP/TBC	8.37597	8.24653	6.82446	5.44255	5.45	6.34542	4.38003	3.83544	4.24225	6.93634	7.31458	5.61349	0.575574	1.62922e-06	-0.403178	0.000743032
MYCTH_19035	Bromodomain	21.0723	24.971	21.6856	50.8568	51.3996	46.7078	14.5994	14.8039	15.8302	26.0444	25.3372	14.269	0.245186	0.0934086	0.989774	9.50958e-13
MYCTH_2018629	Macrophage migration inhibitory factor	13.6542	12.0282	12.846	24.3784	26.4138	23.8704	8.57875	9.84974	9.55966	11.5888	9.79012	7.57586	0.127672	0.322917	1.17122	3.99831e-23
MYCTH_2018746	AMP-dependent synthetase and ligase	0.71467	0.615711	0.769096	0.709667	0.529949	0.481941	1.26594	1.04634	0.991915	0.501908	0.477924	0.975238	-0.989731	0.00144078	-0.384675	0.238221
MYCTH_2019108	Uracil-DNA glycosylase-like	21.2881	19.8936	21.4575	29.4754	27.822	25.4547	26.7665	24.8725	25.6559	12.8171	13.5109	9.00855	-0.638875	4.33447e-09	1.0277	1.51258e-20
MYCTH_2019141		5.97694	5.99193	4.79384	8.18934	3.92108	7.67512	5.064	5.61044	3.59654	3.54993	1.98769	5.56221	-0.102549	0.785568	0.640351	0.0656846
MYCTH_2019371		117.59	126.946	123.344	214.396	202.577	220.469	39.6401	40.1713	35.7708	30.5277	30.326	25.4286	1.33438	9.01617e-72	2.68569	1.69701e-276
MYCTH_2019397	Carbohydrate Esterase Family 12 protein	4.88747	5.61114	5.10074	0.931381	1.16217	0.853334	4.32637	3.50645	3.02381	9.20032	9.26703	5.16324	0.184514	0.451314	-3.19706	9.00392e-37
MYCTH_2019739	Protein of unknown function DUF567	15.1879	17.1516	15.6908	11.6782	8.83182	14.673	8.68732	9.76126	8.35883	23.1168	24.8324	37.868	0.505066	0.0279162	-1.49161	9.78562e-12
MYCTH_2019888	RhoGAP	2.73084	3.51972	3.4918	3.34395	3.9479	5.06232	1.93217	2.24508	2.43133	8.27328	6.33884	9.30802	0.221526	0.378074	-1.15108	1.53109e-07
MYCTH_2020046		5.44123	4.34413	5.21627	3.13447	4.61623	3.60598	3.93634	3.07987	4.4195	3.02341	4.84622	3.82191	0.0557171	0.815797	-0.249217	0.268304
MYCTH_2020707		33.2903	26.9245	27.6326	83.6107	82.5041	89.5231	14.6438	17.2792	17.1757	17.6511	13.9476	16.4108	0.507601	3.42965e-05	2.21886	1.02479e-80
MYCTH_2022110	Lycopene beta and epsilon cyclase	0.579182	0.907696	0.741554	0.979299	0.914338	0.574308	2.06535	2.41378	2.18983	2.3457	2.44073	5.36557	-1.92225	1.41168e-10	-2.24858	1.89721e-14
MYCTH_2022424	BRCT	11.6701	11.5329	12.3377	7.66559	9.86666	7.89793	7.53832	8.78861	7.64541	4.34513	4.74135	5.25949	0.233288	0.316572	0.623717	0.00587448
MYCTH_2023079		11.3868	9.47304	12.1492	5.17708	3.48372	5.10573	11.228	6.37926	5.91379	16.1797	8.88305	10.823	0.151558	0.63534	-1.5728	2.7521e-07
MYCTH_2024024	Transcription factor jumonji/aspartyl beta-hydroxylase	15.5612	14.1724	14.3731	13.4298	17.5692	12.4047	12.987	14.9948	12.5347	10.6175	12.9541	12.2924	-0.211342	0.118332	0.0716118	0.606644
MYCTH_2024695	Beta-Ig-H3/fasciclin	4.55916	4.79723	4.50703	1.10125	1.05457	0.820099	0.708094	0.762087	0.966459	0.303197	0.234088	0.144868	2.17001	3.13503e-14	1.91802	4.13346e-07
MYCTH_2025277	Protein of unknown function DUF757	157.623	148.936	158.887	67.2623	68.9974	68.6172	82.7757	83.3814	79.3897	100.373	97.4173	106.91	0.587386	1.20952e-16	-0.772183	4.11811e-27
MYCTH_2025626		0.343399	0.408554	0.558312	1.14052	0.910144	0.990901	1.44002	0.709072	0.373678	0.266432	0.822812	0.021217	-1.28833	0.0511568	1.23546	0.0603445
MYCTH_2025813		5.13024	6.51353	5.96576	1.97975	2.04166	2.12755	4.01081	6.73483	4.22116	3.72322	3.95793	5.45976	-0.0990948	0.70288	-1.29666	2.2628e-07
MYCTH_2025957	SET	3.83412	3.85744	3.51427	2.28422	2.60403	2.35312	3.46901	3.68836	3.23414	2.2161	1.42966	0.868071	-0.226033	0.369477	0.485777	0.0661826
MYCTH_2026137		1.94787	1.79282	1.92888	0.659243	1.12087	0.883685	0.567489	0.61339	0.938907	7.82314	6.48612	3.36979	1.08153	0.000223594	-2.91911	2.24635e-26
MYCTH_2026172	Guanine-specific ribonuclease N1 and T1	130.412	128.676	137.361	249.686	244.328	236.548	140.659	160.448	149.221	116.341	98.6776	66.7843	-0.519012	1.13403e-05	1.18312	2.8216e-24
MYCTH_2027194	DNA glycosylase-like protein	1.73882	1.14769	1.55397	0.910914	1.02269	0.916948	1.05024	1.25307	1.49739	0.588066	0.747808	0.424224	-0.106266	0.785033	0.48982	0.202963
MYCTH_2028011	Zinc finger, C2H2-like	251.408	273.181	253.272	86.074	88.0331	85.9622	59.1001	61.1045	61.4559	88.2053	92.9384	93.8766	1.76185	1.21215e-209	-0.281365	1.34719e-06
MYCTH_2029285	Dimeric alpha-beta barrel	30.0591	31.715	32.1202	3.42828	4.10942	3.82419	1.65249	2.40464	2.26218	1.3201	0.594538	0.971354	3.5601	8.93694e-81	1.7955	1.60741e-15
MYCTH_2029356	Di-copper centre-containing	0.623599	0.519341	0.377033	1.09833	1.07281	0.916076	0.497177	0.475713	0.626148	0.266106	0.348645	0.161822	-0.407744	0.44199	1.77857	0.000558757
MYCTH_2029812		1.99838	2.5772	1.08416	0.357937	0.65125	0.186588	14.3614	12.2393	14.9876	17.6597	12.6758	10.1518	-3.2184	1.69525e-33	-5.25686	4.98456e-52
MYCTH_2029952	Lumazine-binding protein	275.708	239.788	250.079	192.59	178.486	178.548	190.302	165.849	170.732	103.702	98.8467	89.9991	0.203633	0.0105645	0.712427	6.92791e-20
MYCTH_2030361	Major facilitator superfamily	2.64943	1.86582	2.00563	7.88335	5.97641	8.05591	10.2183	11.3744	12.2226	6.16682	7.02875	3.57204	-2.70476	9.56584e-40	0.189708	0.368101
MYCTH_2030495	Four F5 protein	388.002	373.87	342.062	236.407	254.874	272.303	450.313	469.381	427.467	319.882	319.785	246.816	-0.62268	9.28642e-13	-0.411994	3.28825e-06
MYCTH_2030723		0.896276	1.14509	1.79304	4.499	6.12228	2.96245	2.19245	1.88924	4.53849	0.260771	0.352332	0.43609	-1.50904	0.0421012	3.49752	3.37457e-05
MYCTH_2030873		35.0931	36.8186	36.7591	14.4217	14.0829	15.5331	24.377	24.9899	26.4291	58.3	43.3833	66.6506	0.183705	0.10008	-2.13376	3.7587e-90
MYCTH_2031061		71.3591	79.1233	77.6616	59.5276	62.1609	51.5729	99.236	103.309	101.374	66.5183	62.244	41.9492	-0.750349	2.57078e-12	-0.172692	0.12172
MYCTH_2031268		9.11668	9.60831	10.145	8.82706	8.97806	9.75311	9.53892	10.0139	8.7576	11.3507	11.302	7.50892	-0.307791	0.0188358	-0.326237	0.0118343
MYCTH_2031554	Rad21/Rec8 like protein, C-terminal	1.30063	1.5948	1.67933	1.38442	1.17313	1.99371	0.686519	0.51085	0.626539	1.08589	0.780512	0.452458	0.985731	0.0013054	0.781512	0.00985911
MYCTH_2031594	Bile acid:sodium symporter	13.1456	12.0675	10.703	10.7	13.1287	11.7591	7.96254	5.99426	6.0795	8.12295	6.64409	6.49762	0.505186	0.000152747	0.547127	3.59479e-05
MYCTH_2031920	Dopa 4,5-dioxygenase	34.5074	34.1615	32.5521	33.2724	27.3583	29.3139	58.4991	50.479	56.4345	52.9276	46.4518	28.9017	-1.045	1.23812e-14	-0.70314	2.66933e-07
MYCTH_2031956		0.946174	2.34151	1.38622	1.02974	1.08612	0.777954	1.05938	0.765449	0.924127	2.44884	0.72539	0.842863	0.418174	0.320432	-0.648019	0.111792
MYCTH_2032045		9.96757	8.06336	9.081	23.3756	27.3589	30.1375	5.39357	7.67504	8.88788	11.3354	9.92403	7.5589	-0.0275134	0.902032	1.29234	4.74219e-12
MYCTH_2032127		4.51499	5.15504	5.02449	15.263	13.9036	15.3245	4.72391	5.29212	4.68977	7.99481	5.57273	3.49599	-0.337354	0.118824	1.19287	2.118e-09
MYCTH_2032303		13.2938	14.8751	18.0949	8.10884	5.53942	7.26943	5.2604	4.06196	5.02584	11.0915	15.5751	9.51204	1.34907	5.34466e-09	-0.993651	1.25598e-05
MYCTH_2032845		65.8829	61.6853	65.9065	85.6481	89.1265	109.683	43.4047	43.4446	42.3592	36.5923	37.5407	23.566	0.247369	0.0863509	1.34295	2.76953e-22
MYCTH_2032939		0.290694	0.406311	0.357874	0.283566	0.769375	0.837642	0.413281	0.673348	0.580667	1.27516	1.87526	2.46612	-0.997243	0.0459552	-1.77991	4.52242e-05
MYCTH_2033463		293.727	286.635	285.091	342.904	312.703	308.199	293.799	295.502	294.885	216.363	230.007	224.286	-0.366527	1.60481e-09	0.322833	1.1064e-07
MYCTH_2033959		154.118	152.361	153.081	128.014	109.833	140.176	106.653	110.15	113.026	89.5586	106.36	89.2168	0.142983	0.154519	0.205925	0.0370304
MYCTH_2033977	Ubiquitin	1350.16	1255.77	1300.1	287.359	300.421	317.063	937.314	913.167	904.694	980.884	1240.69	1327.7	0.168079	0.10046	-2.17718	1.75906e-111
MYCTH_2034929	Ubiquinol-cytochrome C chaperone	56.5354	56.9654	56.3588	114.977	108.881	104.053	66.6791	62.8043	61.5525	48.2575	39.9643	35.2918	-0.505775	6.71093e-10	1.21349	1.4162e-50
MYCTH_2034994	Mov34/MPN/PAD-1	30.6202	30.9353	29.5678	24.3477	25.6294	27.0273	20.3739	18.0219	19.0265	16.8923	19.3843	14.4148	0.329292	0.0016052	0.401637	0.000124185
MYCTH_2035048	Protein of unknown function DUF1760, fungi	42.3354	44.6675	43.9579	18.2985	18.527	17.7395	20.685	20.6835	22.1499	34.6044	35.0711	26.6685	0.70738	1.53896e-18	-1.01779	3.54373e-36
MYCTH_2035386		16.1562	13.5124	14.733	1.26158	1.12756	1.57835	2.466	2.68417	3.55474	6.76153	3.54579	8.72578	2.01584	7.66857e-11	-2.45926	1.26172e-13
MYCTH_2035523	DSBA oxidoreductase	0.870388	0.790768	0.696499	0.55188	0.528483	0.575376	2.03449	3.24999	2.30541	1.36749	1.0949	0.790522	-2.01706	2.62459e-05	-1.17106	0.0254583
MYCTH_2035701	Zinc finger, TFIIS-type	30.0064	24.4516	29.4318	12.2945	12.306	13.9199	19.688	22.7636	21.9269	19.4212	20.3631	29.507	0.0491808	0.790277	-1.04952	6.8211e-10
MYCTH_2035750	Zinc finger, TFIIS-type	1.87984	2.50027	1.7708	6.51446	7.18089	5.69094	2.4488	2.79463	3.35989	2.06949	1.47351	0.834994	-0.823019	0.00259819	1.9531	3.18086e-13
MYCTH_2035984	Major facilitator superfamily	27.96	27.7704	30.2029	24.8899	26.872	24.9053	22.5321	21.7099	22.7417	17.6671	18.4637	14.4291	0.02337	0.846288	0.401679	0.000229402
MYCTH_2036106		13.7756	16.6092	16.3167	41.7489	43.7866	31.224	8.44498	8.47909	8.00539	14.4076	11.6417	16.3776	0.567974	0.0011679	1.26507	1.69023e-15
MYCTH_2036258	DNA-directed RNA polymerase Rpb11, 13-16 kDa subunit, conserved site	61.4125	72.1825	74.1178	43.5141	43.5712	46.6239	72.1301	74.214	71.1448	56.0448	37.7824	31.3938	-0.403583	0.00202797	-0.0941182	0.495357
MYCTH_20364	Kelch repeat type 1	7.79387	8.07876	8.31572	9.07161	7.65463	7.08832	6.26512	6.47621	4.89745	6.1504	5.12564	2.86201	0.119249	0.596123	0.562249	0.00728484
MYCTH_2036724		2.17233	2.46702	2.21243	1.85217	1.72369	1.1967	2.46908	2.46791	2.02565	0.373478	0.646938	0.256234	-0.36007	0.308395	1.68011	1.87007e-05
MYCTH_2037019	Ubiquitin-conjugating enzyme, E2	37.8417	31.7968	37.2696	27.6219	23.4748	27.0786	33.3434	28.6639	28.4279	24.9712	23.7195	23.8292	-0.0936411	0.451616	-0.0895988	0.469217
MYCTH_2037035		19.0659	19.7892	18.9657	29.4824	28.4957	26.4504	15.8996	18.5671	16.905	29.0807	23.9712	25.776	-0.164514	0.0646748	-0.0971197	0.267681
MYCTH_2037146		32.8477	28.2108	30.6928	18.8446	17.4397	19.1582	15.9629	15.1208	15.2281	27.103	33.899	36.4324	0.651635	1.67037e-07	-1.0177	8.9046e-17
MYCTH_2037236	Protein of unknown function UPF0041	225.341	215.844	204.917	646.797	636.636	705.694	182.353	168.57	173.985	178.64	180.851	171.148	-0.0362122	0.620339	1.70768	1.26781e-151
MYCTH_2037656	Fungal transcriptional regulatory protein, N-terminal	10.8651	11.1965	10.7904	14.4923	15.3139	14.7943	7.72528	8.49511	7.61182	8.22036	7.58206	5.59223	0.12783	0.280619	0.862744	6.57897e-15
MYCTH_2038181	Zinc finger, RING-type	64.9745	60.8397	59.4346	36.3321	37.9187	37.4953	42.4877	38.2136	38.1975	67.6655	52.4638	36.8157	0.303831	0.0333937	-0.680461	9.98922e-07
MYCTH_2038387		99.9889	81.4587	95.3765	94.2012	79.8634	89.9033	43.7169	39.2302	38.7489	48.2262	54.6014	43.3315	0.850894	9.26563e-13	0.653868	3.9867e-08
MYCTH_2038764		3.04258	2.74726	2.02229	1.97662	3.10424	1.86844	1.65393	2.55334	2.69408	0.406339	0.496724	0.0647166	-0.153333	0.728815	2.61857	1.53992e-08
MYCTH_2039751		3.27173	3.95527	2.70255	1.56144	1.28164	0.11628	3.67173	2.66958	1.53476	2.08806	4.09352	3.0126	-0.00485536	0.994029	-1.8385	0.0022244
MYCTH_2039818	Ribosomal protein S17e	1777.5	1744.84	1771.44	985.879	910.866	1002.22	1724.14	1658.73	1656.62	1089.42	1351.5	1359.8	-0.264968	0.00260545	-0.594493	4.91732e-12
MYCTH_2039938	RNA polymerase Rbp10	1.88249	2.19411	3.32993	0.209406	0.601584	1.09161	0.646299	0.596699	0.720395	0.634189	0.259655	1.0927	1.57679	0.0228154	-0.25149	0.741003
MYCTH_2040280		14.1812	11.7523	13.8221	17.5785	15.1267	15.5399	13.6675	15.4193	9.31585	10.0809	13.0981	20.3891	-0.281911	0.287726	-0.0584805	0.826836
MYCTH_2040748	Protein of unknown function Cys-rich	8.41504	9.09713	8.02883	7.73841	5.93647	6.06205	7.69724	9.89228	6.51357	12.7126	21.2052	17.6374	-0.249929	0.246486	-1.5924	1.64734e-15
MYCTH_2040766	AAA+ ATPase, core	3.05196	2.59324	3.44372	1.25296	1.17762	1.11278	0.453546	0.3967	0.38771	0.996566	1.15083	1.25349	2.54126	4.66548e-13	-0.141052	0.687187
MYCTH_2041072		6.82802	7.70435	7.30083	4.3201	4.44833	4.40716	1.59299	1.64134	1.76548	11.7321	7.74139	5.58933	1.7891	2.53641e-20	-1.11514	9.60213e-10
MYCTH_2041611	Hypothetical protein	4.2284	4.26845	4.59506	0.248247	1.3471	0.517632	0.681046	0.660219	0.32534	34.0825	31.9309	33.629	2.65337	7.92585e-11	-5.73992	5.61068e-61
MYCTH_2042961	Protein kinase-like	4.23386	4.76013	4.15596	0.715875	0.771217	0.466471	0.36824	0.611964	0.703642	2.6115	2.13038	1.70295	2.6285	4.19443e-12	-1.91429	4.02744e-07
MYCTH_2043664	GPCR, family 2, secretin-like	0.662826	0.903289	0.876935	0.140091	0.214643	0.379743	0.461194	0.095805	0.165236	0.401126	0.444691	0.481605	1.4055	0.0361671	-1.05776	0.123201
MYCTH_2044135		26.9956	30.931	32.3971	130.691	122.861	120.827	19.3046	25.445	23.942	7.67236	7.46572	8.74102	0.0597154	0.629583	3.77585	1.12884e-212
MYCTH_2045079		3.02554	2.29064	2.78093	0.844307	0.715734	0.663798	1.33851	1.4514	1.42848	0.533502	1.01602	1.01964	0.608152	0.0584576	-0.416404	0.229674
MYCTH_2045175		24.5433	24.7448	24.5096	11.7644	11.9808	12.7737	11.9777	11.8632	11.4136	11.5294	9.81066	7.48406	0.729831	1.76332e-10	0.146183	0.23227
MYCTH_2045420		44.5744	41.4173	44.3006	7.44741	6.7751	11.4526	4.40552	5.16385	7.07614	18.3854	22.6554	18.821	2.63089	3.60661e-45	-1.42524	6.30796e-15
MYCTH_2045737	Tetracycline resistance protein, TetA	8.2431	7.14063	8.41732	19.0076	16.1206	17.7924	2.47411	2.01013	2.64395	2.94273	4.17035	3.82757	1.4012	1.2114e-18	2.07013	1.12434e-43
MYCTH_2046198		18.068	22.5084	18.4411	8.97386	8.68628	8.07844	6.16686	5.35532	5.66661	12.4456	13.0379	8.98323	1.44074	2.72291e-29	-0.618234	1.64543e-06
MYCTH_2046242		45.4261	45.8991	45.5339	9.55323	9.18635	10.707	27.1095	28.1292	26.2528	143.521	109.849	203.895	0.412196	0.0155584	-4.16043	1.49691e-136
MYCTH_2046431	Protein of unknown function DUF962	94.7834	89.7389	87.4488	49.1918	49.1583	60.2849	62.8095	56.447	59.8013	71.1573	68.5252	63.5837	0.267031	0.0027107	-0.55529	2.63821e-10
MYCTH_2047945		27.3466	34.5263	29.3406	1.39921	0.515343	1.17825	0.885837	1.1041	0.423169	0.770461	0.42707	1.71793	4.9056	1.26052e-09	-0.113744	0.900368
MYCTH_2048823		4.68144	3.89877	4.68752	3.85628	3.61992	3.3063	0.548111	1.21451	0.748103	0.838193	2.36566	2.49194	2.07539	1.73321e-06	0.705222	0.100964
MYCTH_2048966	Zinc finger, C2H2-type matrin	89.1248	89.3736	78.3164	13.9046	16.0787	15.8642	58.8389	55.0211	52.2614	74.831	79.8086	57.0138	0.292228	0.0414201	-2.40509	1.11015e-59
MYCTH_2049292		14.9246	16.8703	15.7016	31.5601	34.775	33.805	12.8867	11.6468	12.8171	16.3634	19.6739	17.8726	0.00887691	0.931673	0.691023	1.01742e-14
MYCTH_2049301	Helicase, superfamily 1 and 2, ATP-binding	5.23047	5.89847	5.29077	3.37939	3.61156	3.78233	1.75537	1.78115	1.62283	2.73651	2.07051	2.35255	1.33379	4.58263e-30	0.395286	0.000836648
MYCTH_2049318	Armadillo-type fold	17.7827	19.3846	17.6361	19.6642	18.8369	17.726	9.3495	9.07291	9.55777	14.3265	13.5484	16.4553	0.632891	1.2657e-12	0.14283	0.116484
MYCTH_2049466	Thioredoxin-like fold	19.3725	13.0329	17.1311	20.361	21.1493	17.7479	20.2603	19.72	19.3569	15.684	21.8531	16.3245	-0.591953	0.00123601	-0.066595	0.730835
MYCTH_2049580		58.0119	54.0352	56.8563	78.3605	84.1507	84.1362	34.2899	43.7981	37.5141	29.3191	29.0397	27.5159	0.214075	0.050748	1.32318	4.91211e-36
MYCTH_2049605	Protein of unknown function DUF202	25.7357	24.8103	25.8723	57.4555	64.5112	50.9122	60.0627	65.0743	57.5826	30.7055	25.5795	25.3282	-1.59229	4.60838e-62	0.886607	3.77069e-20
MYCTH_2049620	Armadillo-type fold	25.8919	24.8415	24.5039	19.0371	18.8764	19.8325	15.8443	15.8995	15.9939	22.4838	19.0283	25.3429	0.320866	0.000837478	-0.410548	1.47572e-05
MYCTH_2049706		1.5214	1.39435	1.7799	4.62585	4.41624	3.52888	7.08047	7.74805	8.09554	4.98564	4.3369	4.48478	-2.62123	3.09227e-57	-0.331785	0.0386424
MYCTH_2049780	ABC transporter-like	4.05661	4.52323	4.50729	5.16072	5.05792	4.60471	4.06762	3.98883	4.12435	6.40751	5.33813	6.56995	-0.233618	0.0438544	-0.502921	5.66333e-06
MYCTH_2049865	ThiJ/PfpI	8.16805	10.3562	6.56606	2.63091	4.21783	2.46555	1.034	0.977104	1.07506	1.59518	1.64211	2.64949	2.68391	4.76024e-14	0.459955	0.204833
MYCTH_2049934	Mur ligase, central	23.4397	23.9632	20.2609	19.8804	24.6159	16.9938	22.7756	26.5124	24.9381	9.91701	9.6086	6.16785	-0.468814	0.00123712	1.06197	2.4303e-13
MYCTH_2050031	NUDIX hydrolase, core	20.9256	19.4459	20.0336	25.483	27.7727	27.1144	15.5861	17.0119	15.4309	9.59286	9.21016	11.7674	-0.00336263	0.979688	1.19665	1.85775e-24
MYCTH_2050220		6.52443	6.29425	6.20056	6.65314	3.89344	4.86141	4.19746	4.71521	4.26182	4.5089	3.44088	4.25886	0.195179	0.322353	0.141539	0.472938
MYCTH_2050335	Zinc finger, GRF-type	11.0754	12.8738	12.543	15.1465	15.4567	14.0687	24.0033	23.0012	21.7601	10.1263	13.5528	12.4917	-1.25187	3.58845e-28	0.100287	0.410912
MYCTH_2050348	Like-Sm ribonucleoprotein, eukaryotic and archaea-type, core	71.7149	70.7834	79.4119	62.3845	63.7188	58.9697	42.7166	43.157	40.8982	42.2464	27.7199	24.3221	0.47195	0.000636034	0.783885	1.02985e-08
MYCTH_2050447		25.8041	26.8727	22.4998	44.885	45.0668	48.5877	12.082	12.8634	12.5287	21.4505	17.2472	17.1271	0.668735	8.69997e-11	1.11624	3.06347e-30
MYCTH_2050514	Nse4	6.07272	8.88219	7.94369	4.073	3.48176	5.53069	3.45439	3.82714	3.08555	6.78297	5.65642	5.02517	0.805059	5.64314e-05	-0.611327	0.0021799
MYCTH_2050660	Mov34-1	294.005	304.519	304.609	183.921	173.78	175.336	177.003	176.832	179.635	118.569	92.4561	87.9673	0.42335	3.67493e-10	0.640764	3.34568e-21
MYCTH_2050741		33.2168	33.1481	34.5223	37.2138	35.2088	36.4538	20.1137	19.5255	21.2584	28.7522	29.0314	24.8474	0.391918	9.60931e-08	0.19909	0.00645296
MYCTH_2050929	HAD-superfamily hydrolase, subfamily IA, variant 3	145.363	130.881	134.719	207.634	196.716	206.483	50.3123	49.6013	49.4842	44.7538	45.3107	50.1387	1.12483	3.88897e-36	1.9231	3.47812e-103
MYCTH_2050951	Inositol monophosphatase	0.526745	1.0319	0.688467	0.751474	0.679638	1.1752	1.50326	1.91926	1.98337	1.40996	1.10436	2.22119	-1.60987	1.17229e-06	-1.06173	0.0013591
MYCTH_2050996	Kinetochore Spc7	3.86738	4.73261	4.41264	6.96446	7.37207	7.46967	5.14845	5.31422	5.34519	3.19652	2.68068	1.96619	-0.618787	5.4594e-07	1.27806	1.4171e-24
MYCTH_2051009	Fungal transcriptional regulatory protein, N-terminal	15.3306	15.4046	15.3934	7.70418	7.9162	9.16948	14.072	14.2306	12.565	19.09	19.0213	15.2036	-0.161065	0.0994063	-1.30215	9.81515e-44
MYCTH_2051026	WW/Rsp5/WWP	33.6222	34.2289	32.2054	31.0129	31.0214	28.7317	27.7367	28.2522	28.5601	36.8212	31.4339	35.4466	-0.0929595	0.159613	-0.3896	4.92998e-10
MYCTH_2051156		0.39622	0.481001	0.495637	0.0721919	0.248873	0.0602124	1.58937	1.76088	0.908266	2.65541	3.78113	2.9959	-1.96982	6.11421e-09	-4.81603	1.84679e-32
MYCTH_2051168	Taurine catabolism dioxygenase TauD/TfdA	1.16818	1.30685	1.45103	0.405358	0.935144	0.557085	1.13734	1.05006	0.996077	1.31894	1.24286	1.35734	-0.0349701	0.922217	-1.2425	0.000173142
MYCTH_2051209		11.7905	11.7112	12.0211	11.9924	14.7702	14.901	4.55543	5.76198	5.76681	6.51546	7.10109	9.16672	0.808772	3.09093e-08	0.667908	3.53464e-06
MYCTH_2051335	Cyclin-like F-box	11.7923	10.878	11.4782	6.99605	8.26965	7.47625	6.92752	7.20158	7.54266	11.9421	10.2797	10.7908	0.321218	0.00801401	-0.734029	4.75952e-10
MYCTH_2051357	Dehydroquinase class I	27.1989	27.1403	28.7605	27.3204	27.0485	25.3833	14.265	15.6773	16.1475	18.1582	21.0484	15.3724	0.515112	8.01077e-09	0.34726	0.000103001
MYCTH_2051392		27.9258	29.6351	30.33	24.6383	30.0777	23.423	21.3857	21.2804	21.8314	18.7121	19.6248	16.2008	0.109997	0.369957	0.319031	0.00638177
MYCTH_2051419	Serine/threonine protein kinase, active site	58.1778	57.2886	60.9876	38.374	41.1277	37.1341	54.361	59.5361	58.6046	62.2605	65.0398	62.8361	-0.302423	1.35511e-05	-0.905104	2.27713e-39
MYCTH_2051606	Major facilitator superfamily	1.03597	1.04962	1.06199	1.8461	1.32588	1.71208	9.14284	8.06193	8.49253	12.683	12.1588	13.2834	-3.36593	8.6419e-116	-3.16521	4.3341e-118
MYCTH_2051636	Prolyl 4-hydroxylase, alpha subunit	0.0577956	0.240665	0.0822205	1.07902	0.935798	0.360836	0.104724	0.255255	0.500274	0.627783	0.525081	0.624909	-1.53745	0.0388215	0.220433	0.743655
MYCTH_2051640	Armadillo-type fold	33.126	33.8553	34.3778	23.3852	23.583	21.1	8.26517	7.78729	8.23351	11.4749	10.3448	9.04423	1.72466	2.08559e-149	0.944307	5.32761e-46
MYCTH_2051705	Vesicle transport v-SNARE	84.4139	92.0666	88.5931	145.787	155.537	139.74	102.509	102.7	113.821	56.751	47.5563	49.0111	-0.604084	3.41065e-22	1.32819	9.72098e-99
MYCTH_2051745	WD40 repeat	9.42288	11.9806	10.6057	8.57237	8.76348	8.12486	9.4928	10.5418	9.6919	8.73135	7.51577	5.75422	-0.230865	0.0455783	0.0166305	0.893104
MYCTH_2051835	Peptidoglycan-binding LysM	17.6849	17.6832	17.0905	19.7447	19.6952	19.8434	13.874	13.6293	13.7886	11.672	12.2956	11.874	0.00936167	0.902358	0.526018	5.00302e-15
MYCTH_2051994	Zinc finger, SWIM-type	2.5222	2.79415	2.73066	0.71861	0.613075	0.708339	2.43295	3.4103	3.44175	2.41734	1.94411	1.4598	-0.541415	0.0132238	-1.70843	9.35424e-13
MYCTH_2052150		48.7062	47.3984	49.0787	62.349	60.6823	70.8807	42.6361	39.9075	45.719	46.3581	36.9517	46.1533	-0.157215	0.141331	0.386535	0.000153692
MYCTH_2052357	DNA repair metallo-beta-lactamase	9.6835	10.2129	9.41088	9.15518	8.91794	8.92246	3.85621	3.9604	3.31747	7.27869	7.1074	4.87704	1.06081	3.72127e-19	0.289965	0.0145822
MYCTH_2052590		14.9971	17.3591	20.117	15.2008	11.9662	14.1003	8.66185	7.25167	8.87477	3.56624	3.40123	4.53721	0.743365	0.00119526	1.64595	2.51991e-12
MYCTH_2052653	Protein of unknown function DUF775	42.237	45.5984	42.0278	25.0109	23.4481	20.3865	19.8649	20.0548	18.429	19.9935	18.9806	11.4672	0.817773	8.48964e-09	0.252639	0.08929
MYCTH_2052657		1.59576	1.61087	1.13507	0.883327	0.525471	0.781399	0.454376	0.335604	0.407806	1.07596	1.36746	0.41081	1.51829	2.12234e-05	-0.584613	0.0977226
MYCTH_2052693	Pyridine nucleotide-disulphide oxidoreductase, class-II	2.25545	3.07584	2.29571	1.88485	2.0246	2.04828	7.75643	7.78634	8.17516	3.15207	2.79964	4.1876	-1.9767	7.49887e-37	-0.965615	3.7848e-09
MYCTH_2052748		147.86	144.107	147.336	54.3185	49.6207	52.6529	72.7719	65.2379	71.3867	89.5885	86.6126	65.5104	0.732681	1.60715e-16	-0.822126	6.04249e-20
MYCTH_2052991		1.42767	1.09347	2.40889	0.806991	2.35194	1.35347	2.27408	2.19953	3.75908	1.42968	0.626488	0.990813	-1.0736	0.0186133	0.379904	0.437697
MYCTH_2053230		1.67194	3.038	4.04349	3.88709	2.18074	4.70755	2.70638	2.77465	3.39615	0.475642	1.2074	1.3016	-0.360897	0.466612	1.64345	0.000671188
MYCTH_2053430	Major facilitator superfamily	3.89725	3.37879	3.03011	5.20983	6.32019	5.16074	6.53601	5.73083	4.87817	3.19067	2.91264	4.6738	-1.06911	7.32536e-09	0.430793	0.0222168
MYCTH_2053489		15.5967	16.8926	17.168	17.8974	17.0522	16.6292	12.2888	11.8415	13.1222	12.2373	10.3754	7.45619	0.0778451	0.549091	0.585164	1.11058e-06
MYCTH_2053555		14.9297	15.5292	16.5383	16.6458	18.0654	16.122	10.7465	9.34891	8.46521	9.19239	8.18427	5.83504	0.381542	0.014854	0.934309	1.19692e-09
MYCTH_2053587		0.697236	0.70384	0.413289	0.327475	0.679449	0.512125	0.477276	0.435463	0.402348	0.150267	0.56848	1.1727	0.128366	0.834841	-0.525388	0.354648
MYCTH_2053677	Pex, N-terminal	22.1612	23.645	23.3978	26.9173	29.6284	24.3616	18.9112	18.4002	18.2055	11.1139	10.2363	6.87172	-0.0187479	0.886878	1.32212	7.24826e-29
MYCTH_2053975		19.3364	20.863	19.7133	35.2751	39.1713	33.8855	20.3353	21.8529	22.2184	15.251	14.3998	10.6254	-0.440508	3.48895e-06	1.23084	1.77663e-39
MYCTH_2054138		107.276	98.5437	101.841	63.4993	67.4126	72.4212	108.99	100.587	101.139	135.258	136.605	200.613	-0.349849	0.00720661	-1.42149	1.83638e-29
MYCTH_2054145	Tetratricopeptide TPR-4	20.4429	21.0041	20.2952	37.8014	38.8359	39.6332	25.7356	26.1031	27.8233	23.4239	25.5413	23.9062	-0.703712	5.66148e-26	0.473565	7.84176e-13
MYCTH_2054249	Shikimate kinase	142.019	155.276	147.627	82.1393	78.3263	86.5206	34.5447	38.1649	37.6664	85.4771	80.0154	77.2473	1.67513	7.11427e-150	-0.172646	0.00750916
MYCTH_2054491	Longin-like	87.1834	80.7107	77.2399	56.7495	54.5496	69.7429	42.4134	37.5103	34.532	51.5216	50.4973	49.4292	0.762901	4.58855e-12	0.0593726	0.614847
MYCTH_2054500	Longin-like	11.1661	10.6711	10.0423	27.6382	25.9752	23.673	18.1158	21.5986	19.2276	10.8991	9.5054	9.75342	-1.22029	4.36468e-41	1.16109	2.22616e-37
MYCTH_2054541	Splicing factor 3B subunit 5/RDS3 complex subunit 10	107.846	118.98	108.563	73.3426	60.6449	66.8239	79.6528	83.6683	74.4087	53.0277	57.4438	55.8304	0.160171	0.083763	0.0718426	0.459783
MYCTH_2054555		11.1268	8.54733	11.6331	16.939	14.7182	18.6015	51.926	52.0653	46.4625	19.3175	26.1215	28.9001	-2.59809	3.8838e-68	-0.770476	2.942e-07
MYCTH_2054613	4'-phosphopantetheinyl transferase	28.8702	28.6242	30.6876	41.7664	45.8974	36.7016	96.3997	100.038	103.523	38.2849	35.4502	23.4732	-2.1017	1.37544e-77	0.160957	0.177197
MYCTH_2054998		1.44381	1.17592	1.52492	3.52932	4.56037	3.5189	7.65819	8.32646	8.28623	2.39316	2.58369	2.66807	-2.88166	6.17904e-58	0.402612	0.0255345
MYCTH_2055104	Aminotransferase, class V/Cysteine desulphurase	17.1238	18.9224	17.5947	28.7332	27.929	27.3984	21.6288	19.9106	22.158	20.9727	20.7995	11.2288	-0.585053	5.76602e-05	0.472228	0.00114031
MYCTH_2055144	RNA recognition motif, RNP-1	44.1221	46.0605	46.5537	57.1998	58.2076	50.9596	41.6317	42.2299	42.6628	26.3658	25.7258	22.3398	-0.224214	0.00220424	0.962016	1.1673e-40
MYCTH_2055311	Peptidase C19, ubiquitin carboxyl-terminal hydrolase 2	25.1551	28.0846	25.2782	31.2752	34.5956	30.3594	14.6145	16.5822	15.595	20.5599	17.4161	14.2898	0.410633	2.90494e-06	0.686022	1.93669e-15
MYCTH_2055546	Dbl homology (DH) domain	4.39021	4.84755	5.05519	2.09464	2.60407	3.1129	1.20033	1.0576	1.14681	27.823	20.678	20.2245	1.73105	4.85192e-27	-3.33021	3.53938e-117
MYCTH_2055557	Zinc finger, MYND-type	1.23049	1.11793	0.978689	1.24123	1.69802	1.25711	7.73474	6.95251	7.16909	4.21801	5.96872	4.00587	-3.05027	3.16237e-61	-1.961	8.28475e-27
MYCTH_2055571		1.15121	0.623973	1.2562	0.276491	0.741354	0.288262	0.853347	0.630286	0.625062	0.700335	0.548542	1.18815	0.192118	0.714277	-1.09145	0.0317833
MYCTH_2055575		7.92204	9.06612	7.86549	5.81373	6.09925	4.91635	4.21333	4.25566	3.80959	7.52654	6.16434	3.29935	0.68027	0.000872841	-0.204111	0.331579
MYCTH_2055617		25.8924	27.1494	28.9211	27.1291	27.5794	24.7993	17.7936	15.0178	14.326	59.3255	68.9747	89.571	0.460705	0.00276581	-1.66037	1.73104e-30
MYCTH_2055659	20S proteasome, A and B subunits	472.348	469.018	449.302	142.317	135.139	149.365	171.864	162.613	172.697	130.918	143.579	133.1	1.11912	5.18009e-61	-0.133752	0.0625811
MYCTH_2055700	Aminotransferase class-III	0.899897	0.849023	1.1965	1.08266	1.37301	1.06774	2.64909	2.03445	1.75442	8.05615	6.66149	6.32303	-1.46429	5.18024e-11	-2.77226	2.21073e-40
MYCTH_2055845	Amino acid permease, conserved site	9.118	8.04576	9.53394	11.4279	10.1037	11.0404	13.5709	14.7497	15.2577	9.92177	9.81634	9.53538	-1.04074	8.98185e-29	-0.044632	0.661254
MYCTH_2055941		2.77561	3.01656	2.38827	4.2263	5.01361	4.40624	7.5278	6.50671	7.00614	7.01624	5.09968	6.38944	-1.70105	1.9222e-15	-0.633498	0.0026594
MYCTH_2055951	Hypothetical protein	11.3311	12.0699	13.1697	9.92413	10.3001	9.78904	16.4763	22.8262	21.5242	5.30101	9.13706	11.2727	-1.06867	5.55484e-07	0.0132395	0.955768
MYCTH_2055981		29.0609	30.6329	30.8615	10.0931	7.4842	7.19847	13.3186	13.2802	11.1931	15.63	14.4829	13.2163	0.924884	3.44199e-15	-1.0035	3.15904e-16
MYCTH_2055988		0.894311	0.580359	2.58995	1.08009	2.97362	5.48962	2.91685	0.461657	1.06164	4.01451	8.57136	8.95133	-0.473744	0.55278	-1.38758	0.0411172
MYCTH_2056315		8.81788	9.03309	8.70427	13.8572	13.112	16.0334	8.75192	9.52291	9.6203	9.99695	11.6835	12.8265	-0.406584	0.00425411	0.114907	0.425831
MYCTH_2056329		27.5532	28.8766	28.1445	16.3471	18.3999	17.7211	75.0255	71.2949	76.0967	67.8114	58.207	62.3899	-1.73175	5.26923e-131	-2.04105	7.09219e-165
MYCTH_2056455		0.836239	2.46323	1.47776	0.579936	0.978474	0.806169	0.909148	18.2564	0.488593	1.27734	0.630068	1.89877	-2.37782	0.0156645	-0.88938	0.382682
MYCTH_2056582	Ornithine decarboxylase antizyme	197.751	199.977	207.045	191.667	202.655	192.921	483.521	482.547	485.401	357.316	286.389	279.539	-1.59903	1.05984e-168	-0.847192	5.14491e-48
MYCTH_2056896	Ankyrin	37.6695	37.9055	36.909	11.5845	14.9394	12.7898	27.1526	24.1968	26.4253	23.4694	14.8793	14.1226	0.195735	0.171946	-0.606399	1.90767e-05
MYCTH_2057017	Erythromycin esterase	0.231182	0.277129	0.452213	2.28019	2.65143	2.57538	0.0418898	0.03094	0.133407	9.10285	8.42822	7.89885	1.83633	3.79163e-05	-1.95768	5.007e-37
MYCTH_2057132	Fungal transcriptional regulatory protein, N-terminal	0.151188	0.121619	0.114262	0.0932	0.191248	0.12493	0.753363	0.629786	0.346799	1.28299	1.12923	0.539454	-2.49245	5.02187e-10	-3.0389	8.14472e-15
MYCTH_2057198	14-3-3 protein	34.174	36.6581	29.691	47.2113	53.1568	48.014	22.5602	24.2522	25.7987	25.0001	21.4897	16.9424	0.133054	0.243567	1.03059	5.20202e-22
MYCTH_2057234		3.13003	3.07427	2.82061	0.469338	0.192618	0.139806	2.5292	2.90401	2.61414	16.2446	19.044	13.583	-0.168106	0.414631	-6.12659	1.58216e-99
MYCTH_2057284	Protein kinase ATP binding, conserved site	29.1417	30.3909	32.0587	21.0532	23.1397	20.1476	19.0624	18.8013	19.9981	18.1571	15.5654	16.1765	0.326179	4.75507e-06	0.169922	0.0203024
MYCTH_2057317	Xylose isomerase-like, TIM barrel	3.05122	3.35733	2.73464	1.41875	0.96063	0.956222	0.810883	0.767708	1.02827	4.00869	3.5113	2.63928	1.47095	4.19257e-08	-1.80076	4.57523e-12
MYCTH_2057386	Sugar transporter, conserved site	13.1025	13.2353	13.7444	2.08424	2.23315	2.94795	1.25955	0.946921	0.845236	0.818614	0.708446	0.894756	3.37785	3.97848e-44	1.39054	8.08213e-08
MYCTH_2057433	Armadillo-type fold	189.063	174.333	189.153	98.0388	93.1704	93.4478	440.001	448.267	436.941	143.186	147.994	145.818	-1.59705	6.79677e-174	-0.818219	1.27929e-43
MYCTH_2057467		2.08064	1.73143	2.18168	0.568644	0.780504	0.316189	6.43513	5.42276	5.77558	4.04966	3.19645	3.32796	-1.89156	1.35244e-10	-2.85739	1.08079e-18
MYCTH_2057540	Hypothetical protein	2.63886	2.76631	3.76309	2.35964	2.9529	2.2085	4.11031	4.79833	4.50686	2.74628	1.43634	2.40331	-0.884551	0.00697905	0.0014269	0.997202
MYCTH_2057586		1.2303	1.23441	1.42737	2.39832	2.27247	2.98735	0.688261	0.661817	1.067	0.736761	0.926582	0.945379	0.3472	0.202507	1.35213	7.07823e-08
MYCTH_2057781		3.69318	4.40285	5.11672	3.49508	4.90881	4.53461	4.35477	3.87302	3.32085	9.40882	5.20053	6.10306	-0.144017	0.580104	-0.867569	0.000243528
MYCTH_2057810	Protein kinase-like	0.983827	1.11729	0.957079	0.97852	1.05417	0.51009	1.32128	0.383389	0.510956	0.774543	0.182	0.150177	0.119236	0.869847	1.02605	0.141652
MYCTH_2057861		17.0261	17.5012	18.0019	7.64146	8.19976	10.2551	12.9351	12.8175	13.3971	12.8917	9.4617	11.4115	0.0878333	0.557474	-0.566143	7.9384e-05
MYCTH_2057906	exo-polygalacturonase	5.84037	6.15382	5.31503	5.47882	5.32557	6.4347	2.44476	3.19761	2.28709	3.30764	3.17578	3.62681	0.793943	9.28574e-06	0.571831	0.0012434
MYCTH_2057956	Protein kinase, core	13.3443	14.006	13.0442	17.7716	19.4817	17.4238	14.537	16.235	15.4227	12.874	10.7237	8.62801	-0.529212	5.43414e-08	0.56799	5.49543e-09
MYCTH_2057978	Glycosyltransferase Family 21 protein	24.8479	23.7685	24.0786	84.5229	78.1414	83.7609	53.6297	53.1024	50.3127	27.9113	35.7881	27.7167	-1.44682	2.04214e-44	1.22907	6.93062e-33
MYCTH_2058064	AMP-dependent synthetase and ligase	3.22405	3.4367	3.12946	4.85847	4.52294	3.55214	2.94837	2.8179	3.24005	2.98004	2.92828	1.11752	-0.216547	0.362523	0.684442	0.00239482
MYCTH_2058169	Acyl-CoA N-acyltransferase	7.95681	7.70427	8.14606	3.20787	2.86243	3.64849	0.300019	1.32957	1.09879	0.909955	0.289283	0.53708	2.79911	5.94515e-15	2.30597	1.49676e-09
MYCTH_2058204		168.225	154.574	157.633	270.898	244.41	280.815	168.994	165.333	175.771	131.699	134.774	135.34	-0.421534	3.33718e-08	0.787217	1.3707e-25
MYCTH_2058263	Fungal transcriptional regulatory protein, N-terminal	66.0221	77.0602	70.0495	28.1996	27.817	27.5471	9.2561	9.82239	11.0027	20.9714	18.5333	18.6357	2.48752	2.29864e-193	0.32648	0.000115057
MYCTH_2058328	Zinc finger, RING-type	37.4504	37.1441	36.8106	16.6311	16.4858	16.102	11.7163	12.385	12.0817	28.429	27.1446	24.3881	1.28716	1.02774e-86	-0.897782	1.15667e-43
MYCTH_2058345	Regulation of nuclear pre-mRNA protein	19.2023	19.5202	19.5982	25.0001	25.4224	28.1712	13.3796	14.4068	12.8252	33.4978	34.6723	31.8033	0.187535	0.0350147	-0.546703	1.03156e-11
MYCTH_2058349	NLI interacting factor	15.3677	15.6281	14.3399	9.30835	9.21176	10.4716	17.4061	16.7368	15.7401	13.1488	14.0048	13.895	-0.473835	6.95155e-06	-0.702224	1.4102e-10
MYCTH_2058462		2.18116	3.31604	2.51487	3.64335	3.3821	3.60467	4.01595	4.57642	5.15239	4.09424	3.35595	7.57716	-1.11951	0.000145782	-0.700125	0.0163559
MYCTH_2058464	Heterokaryon incompatibility	0.995863	0.74219	0.498066	0.263099	0.850316	0.582889	1.72554	1.61185	1.9072	0.325964	0.29361	1.25174	-1.56185	0.015057	-0.34346	0.623611
MYCTH_2058513		53.8454	56.2788	55.5412	14.413	15.7224	16.3186	26.4856	26.1286	30.0322	63.0423	53.146	37.1339	0.667067	1.19312e-07	-1.91396	1.1907e-52
MYCTH_2058544		0.182709	0.563198	0.25064	0.386162	0.158482	0.258816	0.0567539	1.69771	0.108447	0.334142	0.0820846	0.237062	-1.23682	0.258061	0.119676	0.919486
MYCTH_2058549	Vacuolar protein sorting 55	111.191	101.01	108.145	74.104	76.2306	80.9356	72.2703	60.3463	62.3465	118.582	111.29	112.056	0.380327	1.66089e-06	-0.762237	9.21501e-23
MYCTH_2058620	Ribosomal protein S13	152.776	142.101	152.077	209.809	199.382	211.293	163.189	162.627	171.215	121.841	99.1698	59.3103	-0.488367	0.000539394	0.95751	5.57821e-12
MYCTH_2058658	Helicase, superfamily 1 and 2, ATP-binding	10.3781	11.0668	10.7914	6.12802	5.53002	5.6654	5.4821	5.89709	6.08421	7.08303	6.56439	6.74793	0.548271	4.12285e-07	-0.433345	7.75656e-05
MYCTH_2058752		18.8453	21.3458	17.3771	32.4465	29.0295	34.8038	28.245	32.8338	28.6211	21.0731	12.2245	25.0261	-0.97617	1.59878e-07	0.528759	0.00495545
MYCTH_2058793		18.7396	19.0764	14.1929	3.69391	3.14428	6.73957	12.6675	17.426	15.7334	7.23206	9.56778	12.7241	-0.151386	0.643625	-1.32763	4.21514e-05
MYCTH_2058820	Phospholipase D/Transphosphatidylase	5.52351	4.32231	4.94044	4.50123	4.63021	4.4658	3.8092	3.40929	4.85247	3.10219	3.50006	2.79893	-0.0422238	0.810605	0.330673	0.0446253
MYCTH_2058974		84.2719	79.9566	84.3848	45.0669	49.2239	52.5589	50.1404	49.7567	53.159	48.4763	41.8587	52.2208	0.364463	2.92785e-05	-0.156013	0.0811978
MYCTH_2059010	Dienelactone hydrolase	53.4144	53.3159	53.0232	20.2892	22.9467	23.7359	57.4342	63.1449	58.421	38.7846	37.2654	32.6463	-0.499348	1.63881e-10	-0.896669	1.95018e-28
MYCTH_2059044		9.52518	10.1226	9.3238	4.45578	4.66483	4.59735	1.59135	1.47361	0.816928	1.06786	0.526737	1.67241	2.56561	1.66022e-17	1.885	1.32659e-09
MYCTH_2059134		3.01999	3.35669	4.06202	5.19457	5.94971	7.29176	2.30529	2.51535	1.81873	61.0766	45.3486	40.9973	0.319579	0.0613864	-3.19107	1.86645e-116
MYCTH_2059186	Berberine/berberine-like	2.63491	2.25152	2.30639	3.19	2.83472	1.95885	2.35012	2.69615	2.20547	0.997359	1.2738	1.09533	-0.34454	0.185514	1.0423	5.33103e-05
MYCTH_2059212	Methyltransferase type 12	3.86632	3.69193	3.31158	3.61927	3.65537	3.24273	0.770869	1.8209	1.43131	3.58101	3.21155	4.06181	1.10615	7.19549e-07	-0.244234	0.266472
MYCTH_2059227	Ribosomal protein L4/L1e	145.632	156.814	152.002	169.194	175.54	150.496	191.607	188.63	196.695	110.441	126.605	110.414	-0.680844	1.15213e-20	0.309969	2.91528e-05
MYCTH_2059229	Nucleotide binding protein, PINc	43.4781	37.9492	41.8986	12.7227	13.7681	15.7662	23.7515	23.6736	23.7905	27.2934	21.1573	25.5519	0.457633	2.11716e-05	-1.00427	3.36065e-20
MYCTH_2059249	Permease for cytosine/purines, uracil, thiamine, allantoin	12.0145	11.9122	13.157	23.087	20.5647	23.3072	18.9808	18.2307	19.6091	14.0235	12.3118	12.4831	-0.951602	5.59518e-19	0.590194	3.59841e-08
MYCTH_2059413		15.9929	18.0751	17.43	15.0369	14.1778	12.4425	13.5842	15.1998	14.7799	13.4393	10.2874	8.9776	-0.0949796	0.433596	0.156682	0.182363
MYCTH_2059428	Major facilitator superfamily	1.669	1.8468	1.56386	0.565303	0.736219	1.01372	4.04776	4.23969	4.16732	1.46923	1.55892	1.41591	-1.63077	4.74095e-20	-1.14399	2.07448e-08
MYCTH_2059579	beta-glucosidase	8.19161	10.0235	8.49883	10.4759	11.5302	10.8013	6.74876	6.03607	7.18279	53.2189	40.5041	32.2168	0.0811712	0.537969	-2.13108	2.20642e-75
MYCTH_2059686	ABC transporter-like	38.682	34.7034	42.2328	5.70968	5.28933	5.90963	3.29882	2.75877	3.61941	5.1944	3.13974	4.24172	3.24041	1.79778e-95	0.236985	0.159485
MYCTH_2059795	Cwf15/Cwc15 cell cycle control protein	75.4687	75.607	80.8034	50.7012	44.6685	43.6211	45.6929	48.1045	49.0967	44.2814	38.9072	31.0329	0.362851	4.44053e-05	0.0883505	0.344769
MYCTH_2059803		2.0056	2.72778	2.3819	2.16235	2.68198	2.19391	2.06625	2.21731	2.76525	3.24276	3.04103	3.14438	-0.32515	0.0118489	-0.620797	7.28698e-07
MYCTH_2060008	N-6 adenine-specific DNA methylase, conserved site	1.69643	2.55309	1.25083	7.47703	7.91374	7.02039	3.95858	4.31929	4.31214	3.03369	1.82172	2.88111	-1.53555	1.07402e-09	1.34152	5.21821e-08
MYCTH_2060065	Cytochrome P450	0.294614	0.398922	0.61659	0.467008	0.355475	0.524344	0.591324	0.464051	0.717967	0.896739	1.59171	4.24894	-0.77795	0.0966124	-2.54266	4.88916e-09
MYCTH_2060093	tRNA pseudouridine synthase D, core	3.062	3.56809	3.06816	0.963715	0.734246	0.784728	1.17961	1.35501	1.62484	4.02062	3.23777	3.0315	0.883469	5.02027e-08	-2.24596	2.36735e-41
MYCTH_2060145		106.498	106.476	103.788	95.6519	95.275	94.6433	54.3438	52.2523	50.3781	58.5826	62.2317	41.0736	0.676764	1.02065e-10	0.621267	2.987e-09
MYCTH_2060153	HEAT	14.1668	13.633	15.1419	11.3925	13.0851	11.5147	7.3227	7.73866	8.12565	11.6351	9.77031	10.924	0.553835	1.30359e-09	-0.042248	0.663886
MYCTH_2060198		3.47146	3.23098	3.48111	2.5928	2.35081	3.76721	3.03633	2.578	1.54536	0.880921	0.875569	1.52397	0.17342	0.594146	1.21584	0.000138837
MYCTH_2060238	Sugar transporter, conserved site	8.03165	7.08603	7.33528	7.35133	7.84751	7.62842	3.57778	3.47327	3.65516	4.05741	3.29606	6.51046	0.733575	0.000548703	0.519007	0.0139394
MYCTH_2060248		1.508	2.92747	2.04904	0.326895	0.482598	0.340813	0.140127	0.124198	0.214206	0.810006	0.85121	0.652206	3.40879	1.14764e-15	-1.20685	0.00231114
MYCTH_2060315	Cytochrome P450	0.174774	0.141773	0.253075	0.131926	0.126333	0.206313	0.339307	0.270663	0.311211	0.0581147	0.11778	0.0971858	-1.02874	0.123614	0.555344	0.456789
MYCTH_2060338	Taurine catabolism dioxygenase TauD/TfdA	2.07342	2.0101	1.83454	3.15308	2.84882	3.9745	8.26537	8.04052	7.03886	5.08112	6.76799	6.10223	-2.31523	3.24336e-32	-1.05171	4.51447e-08
MYCTH_2060364	Six-hairpin glycosidase-like	45.6775	46.95	47.845	38.2246	41.139	39.084	49.1186	49.9624	50.1589	78.745	68.2391	56.0358	-0.423369	5.72058e-09	-0.97145	7.63369e-42
MYCTH_2060417	Armadillo-type fold	13.4892	13.6244	13.8197	23.7323	24.8294	23.9017	9.18256	10.7963	10.1799	14.4607	15.7048	17.3999	0.105748	0.27391	0.40496	6.5131e-06
MYCTH_2060432	Protein of unknown function DUF250	9.30214	10.6847	10.1707	10.0362	10.4355	11.2053	8.16759	9.07026	9.515	7.27907	6.66803	6.02321	-0.164302	0.164817	0.467362	5.25951e-05
MYCTH_2060437	Peptidase S8 and S53, subtilisin, kexin, sedolisin	7.71424	9.60175	8.88922	16.3696	12.9277	9.1112	9.59453	9.36615	5.89747	3.59113	3.04061	5.84533	-0.261768	0.426892	1.42579	5.75923e-06
MYCTH_2060442	Lipocalin	11.858	10.2072	10.2949	5.64703	5.31209	6.55317	5.72746	3.77545	3.60883	3.84564	3.85982	3.33193	0.966255	6.3449e-08	0.466818	0.0124381
MYCTH_2060529	Ribosomal protein S2	1.72729	1.45943	1.56281	3.95735	4.15316	4.90228	5.39329	4.92667	5.66952	2.10671	2.2018	1.48811	-2.085	3.02672e-29	0.964745	2.2914e-07
MYCTH_2060641	Prolyl 4-hydroxylase, alpha subunit	25.517	25.6043	28.6966	66.3673	65.1259	56.8049	45.8984	45.0269	49.4796	46.7372	26.2198	24.5664	-1.15063	8.75825e-15	0.763443	2.66488e-07
MYCTH_2060682	CoA-transferase family III	6.69188	5.87403	6.38837	11.2085	12.0877	10.1779	6.65173	6.67861	6.71053	8.78346	7.9855	5.26181	-0.414743	0.0022376	0.408211	0.00205155
MYCTH_2060709	Sodium/hydrogen exchanger	4.64347	4.9245	5.53428	4.71978	5.70342	6.71718	3.33985	3.30176	3.6573	4.26274	3.30705	5.08968	0.215499	0.260246	0.240036	0.195695
MYCTH_2060757	Glucose/ribitol dehydrogenase	69.6892	70.3751	67.0954	39.2219	37.2501	41.2136	46.507	41.8504	42.1165	31.6675	35.6224	28.1564	0.330366	2.20986e-05	0.103175	0.202158
MYCTH_2060890		4.13666	4.74675	4.59754	2.75495	3.18324	4.4864	2.74056	2.93248	3.55828	31.8191	25.8603	27.032	0.207193	0.24668	-3.21982	2.68963e-96
MYCTH_2060907	RNA polymerase sigma factor 54, interaction	25.4274	23.7122	25.389	52.273	52.702	47.2243	7.04661	5.87798	5.96344	8.84431	11.4825	10.9188	1.6438	3.24039e-50	2.08047	3.95112e-86
MYCTH_2060942	Fungal transcriptional regulatory protein, N-terminal	5.70096	5.55279	5.74968	3.84783	2.98987	4.08042	2.99721	2.83193	2.93921	3.89853	3.9478	2.7536	0.619361	4.43443e-05	-0.15639	0.323419
MYCTH_2060992	Alpha/beta hydrolase	0.777157	0.95613	1.19772	0.0912528	0.0873843	0.761103	0.797975	0.676062	0.358774	0.125619	0.15841	0.840292	0.338664	0.662438	-0.466386	0.55533
MYCTH_2061162	Zinc finger, C2H2-like	25.6913	22.7659	25.979	19.3466	19.9468	23.3303	17.8468	16.1709	16.956	24.6795	22.9336	20.8635	0.210962	0.0828574	-0.326398	0.00563099
MYCTH_2061173	AAA+ ATPase, core	8.46949	8.77547	8.20325	6.88394	7.36567	7.77511	4.40222	4.35015	5.05172	7.91637	8.01324	8.19328	0.545754	9.89285e-08	-0.331008	0.00111332
MYCTH_2061176	Zinc finger, Tim10/DDP-type	177.445	171.178	187.616	176.477	157.101	163.06	229.705	226.247	233.831	120.77	108.036	149.124	-0.698848	1.32542e-12	0.193834	0.0581438
MYCTH_2061275	Tyrosine protein kinase, active site	10.522	8.53059	9.02402	7.27148	6.44098	7.04408	3.58454	2.96987	2.82911	3.57021	3.42623	2.23196	1.24655	1.05581e-08	0.969543	1.16776e-05
MYCTH_2061546	Homeodomain-like	38.1037	37.8158	40.1423	31.1606	31.1687	34.6578	19.137	17.3436	18.3835	21.1566	18.1668	15.3367	0.744372	7.40386e-18	0.631674	3.95316e-13
MYCTH_2061596		14.9802	15.9704	14.1019	15.1792	13.4187	14.1671	18.889	19.3905	19.8187	16.1493	13.2841	15.3447	-0.703295	4.5179e-13	-0.262376	0.00883924
MYCTH_2061639		7.694	6.21261	6.1757	8.46646	7.46465	10.1879	17.3436	17.9397	16.9735	15.5673	10.3964	11.0361	-1.71199	1.81493e-24	-0.694376	4.08384e-05
MYCTH_2061764	Adenosine/AMP deaminase	17.5532	15.7114	15.7006	21.5745	21.316	19.7842	14.6286	16.1334	15.5137	18.8767	15.6823	14.0142	-0.252228	0.00452635	0.172502	0.0509108
MYCTH_2061829	DNA-directed DNA polymerase, family B	7.60391	7.77661	6.86564	5.79013	6.14091	6.2871	6.41074	5.97928	6.09598	4.78376	4.20195	3.77423	-0.0694337	0.460234	0.316975	0.000432898
MYCTH_2061852		2.5068	4.18488	3.65089	2.09279	2.08018	2.73427	4.97378	5.32931	6.01487	5.42638	4.45419	5.41548	-0.999471	4.73764e-09	-1.34428	1.09641e-14
MYCTH_2061857	ATPase, P-type, K/Mg/Cd/Cu/Zn/Na/Ca/Na/H-transporter	3.85493	4.88273	4.03173	4.86571	4.73013	4.39415	4.1358	3.64118	3.75349	7.93798	8.26855	7.68799	-0.192385	0.119159	-0.971852	1.50064e-17
MYCTH_2061987	Cytochrome P450, E-class, group I	0.388082	0.492577	0.401888	0.27743	0.254117	0.553331	0.521193	0.206226	0.248977	0.292244	0.921329	2.2807	0.0483595	0.941136	-1.91122	0.000876415
MYCTH_2062045	Regulator of chromosome condensation, RCC1	2.81306	4.24367	3.98696	3.13545	2.96004	4.33289	1.12595	1.41602	1.20658	9.3166	8.75866	7.46326	1.22166	9.09564e-10	-1.48897	7.17317e-17
MYCTH_2062055	Glycoside Hydrolase Family 16 protein	0.999089	1.08923	1.33603	4.20915	3.20839	2.74455	1.82481	3.06467	3.1548	2.62004	2.24827	1.41729	-1.5661	9.76759e-11	0.498218	0.0359654
MYCTH_2062163		0.469822	0.44463	0.50128	0.110332	0.422618	0.316331	0.794554	0.062878	0.32534	0.121506	0.0273615	0.237062	-0.0896136	0.920003	0.968173	0.288305
MYCTH_2062179	Armadillo-type fold	8.47006	8.78635	8.81418	17.7932	19.1505	17.8033	6.67173	7.39165	6.99708	7.50873	6.62336	6.09952	-0.0276808	0.780904	1.23976	5.3878e-46
MYCTH_2062193	BRCT	46.1689	49.3919	47.9027	20.7205	23.4598	21.146	13.1118	13.8888	13.5019	12.0125	11.2788	10.3972	1.48851	2.94135e-109	0.75735	3.6095e-28
MYCTH_2062214		7.56907	8.3606	6.81773	11.1646	11.6911	9.74383	9.18183	7.56228	8.20967	5.3966	4.2763	5.58234	-0.472026	0.000763729	0.900476	1.1995e-10
MYCTH_2062247	O-methyltransferase, family 3	12.3276	14.1975	14.5055	4.93783	4.45183	4.81946	4.32337	5.65805	4.6211	17.4129	14.3037	11.706	1.15646	4.27935e-13	-1.80578	3.51937e-30
MYCTH_2062265	Immunoglobulin E-set	53.5855	56.6663	53.5385	90.8781	88.164	93.0255	258.99	259.85	254.974	307.539	295.034	381.027	-2.57657	1.91421e-191	-2.05643	5.99781e-124
MYCTH_2062291	Rhodanese-like	4.05535	3.90329	4.28807	3.79872	3.92599	4.40124	4.0135	3.73104	4.06122	4.4868	2.62441	4.28649	-0.283052	0.065918	-0.103268	0.511835
MYCTH_2062435		2.31014	1.53793	1.3599	3.00951	1.99518	2.2161	1.71045	1.27134	0.972238	0.880727	0.751557	1.78292	0.0653211	0.868399	0.884094	0.0130333
MYCTH_2062582		23.9303	27.1414	25.2135	22.5201	27.5361	24.6268	32.8461	34.1292	36.5243	56.4804	50.1932	32.2672	-0.77682	3.05888e-10	-1.08753	5.8634e-19
MYCTH_2062613	Zinc finger, C2H2-type	28.9176	27.6115	28.6231	12.04	12.5755	11.595	24.1857	22.7775	21.5456	18.3991	20.3652	22.0061	-0.0218089	0.843219	-0.947846	1.45554e-20
MYCTH_2062719		9.02472	9.53957	9.17297	10.7878	12.9755	12.9496	16.4777	15.0283	15.2307	10.9238	10.6323	11.1762	-1.08985	2.42803e-24	-0.0333119	0.776239
MYCTH_2062826	RNA recognition motif, RNP-1	110.362	107.736	109.992	77.4793	73.0833	75.153	102.396	107.939	105.446	60.7648	48.1992	38.2053	-0.280199	0.00332708	0.424517	9.47178e-06
MYCTH_2062887	Ribosomal protein L30, core	1114.57	1052.05	1038.71	506.819	488.301	507.749	741.103	739.662	755.437	738.034	758.963	869.935	0.184065	0.0108952	-0.857295	1.21451e-34
MYCTH_2063030	Fungal transcriptional regulatory protein, N-terminal	7.3992	9.13786	7.86966	5.37213	5.26274	5.24865	6.69653	6.14191	7.32929	18.529	20.0573	22.8426	-0.0639404	0.580215	-2.15388	7.83941e-97
MYCTH_2063083		0.236323	1.01388	0.22413	0.110995	0.0531448	0.0867905	0.371117	0.126512	0.30002	0.122237	0.0550519	0.102209	0.522695	0.538482	-0.339459	0.749312
MYCTH_2063133	Laccase-like protein	1.35694	2.07444	2.22738	2.2723	1.57388	1.72503	8.29543	9.66832	7.68703	1.36055	0.897244	1.85541	-2.51989	1.45411e-18	0.24176	0.440264
MYCTH_2063165		6.70519	6.89484	6.0355	4.43187	5.13227	5.50706	11.9023	14.3907	15.0945	7.77512	4.75413	5.97921	-1.41071	8.80907e-17	-0.487415	0.00706991
MYCTH_2063277	F-actin capping protein, alpha subunit	169.352	168.473	161.988	145.291	144.394	143.38	166.566	171.382	170.381	126.635	110.361	88.8674	-0.360051	4.35505e-06	0.216381	0.00647827
MYCTH_2063330		51.0878	43.0841	42.8536	49.637	45.2368	57.7677	107.658	105.308	102.16	35.5953	32.4146	35.1598	-1.53565	3.81108e-40	0.367777	0.00238587
MYCTH_2063420	Mitochondrial carrier protein	47.0825	56.5734	54.5314	33.9854	33.6141	34.6093	44.2146	45.4522	46.5015	58.866	58.1231	44.8238	-0.121242	0.170592	-0.859478	1.29684e-24
MYCTH_2063443	FAD dependent oxidoreductase	4.48906	4.30063	4.49488	23.3667	25.4978	18.3504	41.8217	44.5321	45.3251	23.0006	17.4598	17.2495	-3.64388	6.60755e-236	0.0256875	0.824463
MYCTH_2063555	Lipase, GDXG, active site	0.220046	0.358547	0.0969741	0.0657172	0.0580904	0.13703	0.629282	0.916136	1.18754	1.31942	1.36397	1.04272	-2.35796	6.60143e-11	-4.03978	4.31427e-25
MYCTH_2063591	Tyrosinase-like protein	7.59747	6.93525	6.3447	4.57335	5.64465	6.2338	6.27332	6.10078	6.27664	3.48827	3.5957	3.53543	-0.172322	0.420656	0.431766	0.0386229
MYCTH_2063736	Protein kinase, core	15.4731	17.1923	16.7253	10.7511	10.8695	8.60755	10.3995	11.0091	11.3146	15.6726	12.1944	10.255	0.257363	0.0290264	-0.527636	4.95276e-06
MYCTH_2063758	ESCRT-II complex, vps25 subunit	10.2363	11.5612	11.0713	11.9732	12.8279	9.67122	10.6409	11.4176	9.58385	9.23663	6.79111	4.29373	-0.281762	0.206287	0.57128	0.00872733
MYCTH_2063854	Major facilitator superfamily	0.613897	0.697175	0.313262	1.91804	1.37754	1.16159	1.03015	0.819814	0.817871	0.310632	0.0839399	0.675314	-1.05479	0.0442532	1.8706	0.000304417
MYCTH_2063966		23.2389	21.6482	22.1669	26.9348	33.4875	29.6154	34.5794	31.0871	32.9263	15.7038	19.646	15.7014	-0.891785	1.91941e-07	0.614629	0.00051582
MYCTH_2064081		11.7899	4.53266	6.5558	1.91466	4.38444	2.48799	2.88329	3.41582	7.55506	10.0234	5.42262	7.32495	0.398453	0.421246	-1.56625	0.000801164
MYCTH_2064169	Glycoside Hydrolase Family 43 protein	0.611158	0.997106	0.743921	1.80111	1.46343	1.24238	4.2019	4.12653	4.08607	0.631122	0.469221	0.815307	-2.74217	1.06168e-23	1.04102	0.000290891
MYCTH_2064312		1.87929	1.33389	2.00512	1.07574	0.316964	1.20781	0.425654	0.754536	0.65068	0.546778	0.820846	1.01598	1.18451	0.101792	-0.078618	0.919486
MYCTH_2064349	Ribosomal protein S7e	634.696	580.186	603.852	259.061	246.291	264.424	571.616	535.123	550.867	622.202	825.771	915.133	-0.201625	0.0799661	-1.82485	1.27691e-62
MYCTH_2064467		14.338	15.3184	14.1525	17.8592	18.9037	18.0431	8.66579	7.59558	9.28873	11.9099	12.7651	9.86595	0.440286	5.02253e-06	0.467023	8.29944e-07
MYCTH_2064480		5.10402	8.03592	4.72379	1.83878	2.21082	1.53366	0.504457	0.675326	0.8836	4.68004	3.46564	3.76273	2.77034	1.52424e-27	-1.28591	2.28196e-08
MYCTH_2064545		350.428	379.607	378.673	595.694	577.891	644.156	487.558	452.936	457.839	637.679	596.952	415.947	-0.671849	2.09206e-10	-0.0537221	0.633317
MYCTH_2064601		24.0711	25.5321	24.0441	17.4901	21.1167	12.6914	20.6422	20.5412	21.8398	12.6664	11.4924	16.286	-0.111715	0.488597	0.142371	0.372955
MYCTH_2064609		45.8697	41.7505	39.518	73.4139	72.2259	72.7684	89.0107	86.7053	88.0704	62.309	61.1522	62.8598	-1.38782	1.56067e-81	0.0301123	0.702048
MYCTH_2064613	Bacterial luciferase-like	0.544354	0.412132	0.374294	0.62639	0.612077	0.573093	0.802238	1.28221	1.13085	0.717987	0.811574	0.282517	-1.6007	1.06859e-05	-0.203636	0.600074
MYCTH_2064631	Major facilitator superfamily	17.2504	19.3714	18.4539	13.7083	12.863	12.2788	5.37956	5.53628	6.08276	4.71522	4.96102	4.34391	1.3586	2.16026e-38	1.27008	4.51863e-32
MYCTH_2064829		5.18735	2.83223	7.45053	5.48184	6.3599	7.80348	3.47054	4.44582	4.04112	0.464387	0.732015	1.1649	0.0431323	0.930056	2.86867	3.7016e-08
MYCTH_2064854	SANT, DNA-binding	10.4349	12.6069	10.5651	3.94168	3.37016	1.36983	159.695	172.06	168.671	15.8649	15.035	16.8232	-4.23372	8.94879e-53	-2.65685	3.32682e-19
MYCTH_2064865	Hypothetical protein	0.151451	0.0286659	0.0538637	0.240072	0.357614	0.222483	0.535129	0.380047	0.603035	0.660967	0.211684	0.147379	-3.00648	3.70134e-06	-0.489607	0.425622
MYCTH_2064870	Dynactin p62	30.0099	28.7053	30.3525	36.5916	40.2702	34.9402	30.7876	32.6667	34.6853	29.8814	24.3668	17.038	-0.474947	0.000206005	0.457753	0.000333956
MYCTH_2064932	Mandelate racemase/muconate lactonizing enzyme	5.50949	5.91757	5.39383	5.56967	6.24061	5.8463	6.50957	5.16788	5.31311	4.07526	4.04662	4.23327	-0.352888	0.00490341	0.316474	0.0131518
MYCTH_2064957	Glycosyltransferase Family 4 protein	0.956157	1.11877	1.19021	1.04106	0.791674	0.606536	0.567012	0.715445	0.812594	1.12963	0.850458	1.12782	0.302687	0.347196	-0.542187	0.0772563
MYCTH_2064976	Carbohydrate/puine kinase, PfkB, conserved site	0.830213	0.593245	0.537452	0.0690046	0.273757	0.04111	0.405662	0.235953	0.406953	14.1782	13.6217	10.784	0.562461	0.0362949	-6.82168	4.74453e-117
MYCTH_2065104		4.03581	3.87622	3.87899	1.79761	2.43022	2.25387	1.12412	1.5936	1.17793	3.01479	2.78549	2.00513	1.26764	2.16481e-11	-0.465725	0.0135951
MYCTH_2065208		1.36312	1.25516	0.825463	4.65243	3.56043	4.03871	0.961275	1.90813	1.41589	0.921824	1.1586	1.24282	-0.643165	0.0302436	1.68141	1.39867e-09
MYCTH_2065241		26.089	25.3321	26.9076	70.986	69.4307	71.0896	32.9652	35.7923	33.2213	24.7199	29.1727	24.7693	-0.715689	1.40835e-22	1.22571	6.54577e-65
MYCTH_2065257	MFS general substrate transporter	1.82056	0.563872	0.618055	0.612154	0.753689	1.64113	0.719742	1.69449	1.71913	0.770461	0.520491	0.644224	-0.775148	0.310188	0.442467	0.584073
MYCTH_2065465		7.67493	6.95432	7.40478	4.51139	2.88009	2.89147	3.6014	3.02061	3.86486	3.84161	4.4018	4.29804	0.734644	4.09652e-05	-0.487455	0.00775835
MYCTH_2065658	Fungal transcriptional regulatory protein, N-terminal	67.051	67.3093	67.4338	28.0034	25.0447	26.1704	3.18077	2.42636	3.5745	4.77246	3.30578	2.86259	4.11709	1.3403e-255	2.66279	1.24312e-108
MYCTH_2065690	Serine/threonine protein kinase, active site	15.0911	13.3785	15.8863	6.69522	5.1189	6.31372	13.9586	12.4488	13.3187	9.73981	10.1824	11.8835	-0.176367	0.234636	-1.01199	3.18001e-12
MYCTH_2065691	Carbohydrate-binding family 9/cellobiose dehydrogenase, cytochrome	3.68007	5.50604	8.22689	14.8152	15.0147	14.1588	6.16015	5.69911	4.1259	5.16662	3.42912	9.09493	-0.21606	0.569785	1.11485	0.00119287
MYCTH_2065718	Zinc finger, CCCH-type	32.9558	35.6401	34.8361	32.6103	31.0731	30.7854	15.0822	16.8939	16.7016	22.0436	23.6345	18.7366	0.751468	2.09632e-23	0.353062	2.89573e-06
MYCTH_2065741		46.6436	48.6247	45.0452	18.9161	21.8662	19.2383	14.7363	16.8547	12.0088	25.7036	25.5763	30.777	1.35284	5.19797e-28	-0.651141	1.47007e-07
MYCTH_2065824	Class I peptide chain release factor	17.9712	18.3859	18.9744	28.966	30.6795	30.0615	22.8001	24.4698	25.2571	20.1874	26.0141	21.452	-0.726107	2.14569e-11	0.203643	0.0630146
MYCTH_2066181	Fungal transcriptional regulatory protein, N-terminal	9.05741	9.75055	8.73564	7.56964	6.46709	7.90087	6.78867	6.24809	7.06869	7.18189	6.52018	4.67332	0.116866	0.375275	0.0605242	0.648632
MYCTH_2066239	Redoxin	84.3328	79.1806	78.7357	66.4695	62.1759	62.6605	103.531	103.004	100.373	108.457	102.509	75.3272	-0.676633	3.25121e-13	-0.776371	6.87676e-17
MYCTH_2066269		1.46732	1.66637	1.35682	0.826996	0.791936	0.287402	0.95715	1.29608	1.35477	2.46662	1.23053	2.49613	-0.020049	0.967124	-1.88713	2.3341e-05
MYCTH_2066367	Spindle associated	8.29707	10.5232	8.83372	10.0167	12.2251	10.487	4.62329	5.26075	5.99831	11.989	9.52803	9.24958	0.46257	3.42862e-05	-0.105632	0.354607
MYCTH_2066447		3.29435	2.84621	2.6404	5.04715	6.07737	4.87997	5.34666	4.76546	5.99238	3.61383	1.98282	1.28845	-1.20965	4.71783e-07	1.03056	2.28294e-05
MYCTH_2066457	acetylxylan esterase	1.23238	0.74219	0.697293	2.17057	1.66284	1.97497	0.730815	0.607256	1.02795	0.912699	0.704665	0.43609	-0.15716	0.693366	1.30342	0.00025326
MYCTH_2066475	Epoxide hydrolase-like	4.91243	5.10224	5.3467	8.97392	7.59424	6.71781	17.2567	16.4428	15.3334	57.257	62.9859	63.9303	-2.01095	1.88165e-43	-3.1849	7.95909e-119
MYCTH_2066488	Peptidase, cysteine peptidase active site	0.251807	0.240211	0.211351	0.173853	0.186868	0.218246	0.401516	0.428666	0.589369	12.1558	10.3791	10.921	-1.35176	1.35495e-16	-6.05184	0
MYCTH_2066622	Cytochrome b-245, heavy chain	197.367	204.709	192.002	138.3	147.25	136.76	104.187	106.958	112.287	111.515	120.805	120.678	0.541209	2.00344e-19	0.0571949	0.367231
MYCTH_2066662	O-methyltransferase, family 2	1.15917	1.49104	1.46394	1.81246	1.61592	1.58989	2.08324	2.22255	2.44494	1.17008	0.991948	1.36588	-1.05347	2.27289e-06	0.313868	0.184722
MYCTH_2066697	Pyruvate kinase, barrel	58.8181	55.149	56.7963	44.2674	43.8054	48.5386	41.8395	40.2498	41.0898	50.8504	52.7974	56.8941	0.135718	0.0575735	-0.433877	2.6186e-10
MYCTH_2066841	Serine/threonine protein kinase, active site	15.4593	11.0738	13.5268	4.71651	4.25473	5.36272	8.38598	7.55736	8.07925	6.88795	6.3738	6.14755	0.404461	0.0111171	-0.634969	9.75325e-05
MYCTH_2067021	GCN5-related N-acetyltransferase	16.5782	16.62	17.1886	10.1949	8.45942	11.0933	13.2632	13.82	14.6662	8.85658	8.37026	7.80803	-0.0644356	0.643383	0.0505605	0.724568
MYCTH_2067168		54.4078	46.7123	59.8909	20.4634	21.8173	19.8087	36.9626	32.9875	27.0355	33.1197	35.9687	49.9782	0.395673	0.0149884	-1.14498	6.12652e-13
MYCTH_2067210	Cytochrome b5	32.3492	31.4312	33.1678	67.615	61.1277	62.1922	41.3249	40.6124	41.4279	38.7502	40.5742	27.6359	-0.683296	9.74457e-12	0.638949	1.25185e-10
MYCTH_2067244	Fungal transcriptional regulatory protein, N-terminal	9.60598	9.16362	10.1027	8.8268	8.03599	7.37821	4.80401	6.11579	4.90339	7.15483	6.94337	6.42174	0.535026	9.26809e-07	0.0421221	0.716374
MYCTH_2067245	DNA/RNA helicase, C-terminal	9.48264	10.8384	10.3691	1.6148	2.07651	1.3276	0.66451	0.91501	0.453486	1.23976	1.2357	0.611781	3.58518	4.36036e-41	0.502467	0.0699766
MYCTH_2067358	chitinase	0.556162	0.671083	0.704663	0.734669	1.10805	1.64679	1.58721	1.27699	0.722115	0.364084	0.072877	0.0902016	-1.23205	0.0188465	2.55074	7.77027e-06
MYCTH_2067418	Inositol monophosphatase	1.46064	1.67662	1.67574	1.42738	1.47812	1.86883	1.28063	0.605364	1.61506	2.83315	1.90984	1.14117	0.11674	0.786193	-0.487663	0.216542
MYCTH_2067426		0.20825	0.243891	0.159702	0.178809	0.125128	0.00717006	0.155655	0.188128	0.243351	12.4286	11.7544	11.9142	-0.284317	0.328725	-7.03967	5.51687e-159
MYCTH_2067470	Mitochondrial substrate carrier	33.2227	34.3887	33.3181	14.5652	15.6548	11.4457	5.56885	6.41755	6.70944	9.21723	6.38312	3.38976	2.09718	3.95836e-26	0.945089	2.9679e-06
MYCTH_2067496	NUDIX	10.171	11.3777	10.974	10.5471	10.871	10.1358	13.9154	15.8758	13.6907	8.84451	7.02822	9.06969	-0.754966	3.03191e-10	0.144233	0.263067
MYCTH_2067613	Glycine hydroxymethyltransferase	130.269	140.24	129.586	89.13	81.0052	103.37	191.327	187.084	201.926	255.769	261.187	266.361	-0.873033	1.40442e-29	-1.71741	2.14615e-110
MYCTH_2067632	Hypothetical protein	1.71993	1.82857	2.03031	11.3695	9.70244	9.47475	3.85912	3.5703	3.26893	1.49059	1.07411	1.13953	-1.27599	1.44223e-07	2.85021	1.44564e-30
MYCTH_2067689	Pyruvate kinase, barrel	106.356	125.299	110.286	26.368	26.9743	31.2033	48.3263	52.4008	56.9868	158.941	169.123	148.214	0.779381	1.14711e-16	-2.69348	4.34502e-177
MYCTH_2067725	Tetrapyrrole biosynthesis, uroporphyrinogen III synthase	41.684	43.4911	42.7549	75.5326	70.7463	80.5247	55.7843	58.9612	53.8066	37.4444	37.2304	44.7167	-0.733797	1.01332e-16	0.725716	1.66748e-16
MYCTH_2067839	Hypothetical protein	3.30418	3.18461	3.50222	1.74588	2.04584	1.91601	1.81977	2.01613	2.70955	0.885455	1.04823	2.9333	0.274408	0.388099	0.0299335	0.9293
MYCTH_2067869	Peptidase C54	63.4246	59.7595	59.9667	35.4875	32.7841	35.1647	28.1215	25.448	25.4466	44.3997	39.5049	36.8002	0.876878	5.77885e-32	-0.418915	2.47003e-08
MYCTH_2067913		2.37096	2.11561	3.32477	2.14762	2.63928	1.19417	0.810129	0.775154	0.527731	0.670122	0.568102	0.175788	1.55308	0.00280612	1.8756	0.000486983
MYCTH_2067982	Chloroperoxidase	1533.02	1452.17	1509.96	86.398	81.8125	79.9417	3.40539	2.84158	2.82111	0.184575	0.166255	0.437277	8.61655	0	8.15295	1.78221e-217
MYCTH_2068129		0.231525	0.231381	0.306314	0.352323	0.328015	0.35712	0.211438	0.223098	0.298205	0.409562	0.330078	0.492658	-0.268114	0.542127	-0.443127	0.263946
MYCTH_2068188	Ribosomal protein S2	1.74495	1.65327	1.59581	8.66156	7.12387	8.95343	3.84837	4.17956	4.05999	2.14681	5.29946	18.8369	-1.61027	0.00373089	-0.316495	0.582558
MYCTH_2068307		0.968483	0.814321	0.804804	3.62148	4.30667	4.33997	0.313852	0.224334	0.106401	0.195078	0.312383	0.362479	1.67712	1.36528e-07	3.61784	1.21022e-35
MYCTH_2068493	7,8-Dihydro-6-hydroxymethylpterin-pyrophosphokinase, HPPK	18.2821	19.1368	19.9672	25.7552	24.8137	22.5971	29.9022	28.1034	27.4049	16.044	15.1309	13.3495	-0.910426	2.11647e-30	0.518602	2.02842e-10
MYCTH_2068637		0.994223	0.802251	1.00496	0.221192	0.529538	0.403567	0.426674	0.4412	0.489179	0.45674	0.246844	1.01841	0.71183	0.172862	-0.762046	0.155441
MYCTH_2068755	Carbohydrate Esterase Family 4 protein	4.20758	3.77188	3.28665	3.83722	4.18828	4.04799	1.68384	1.91736	1.98414	2.12294	2.25498	1.62997	0.678491	3.13634e-05	0.80594	5.45385e-07
MYCTH_2068800	DNA-binding HORMA	15.47	17.1747	17.8213	14.0476	14.5828	12.0986	10.2211	11.4168	10.2056	8.90106	7.61367	5.69917	0.328422	0.0117382	0.677964	2.13012e-07
MYCTH_2068812	Protein of unknown function DUF1077	64.3111	65.0792	67.9943	55.2334	59.9192	58.3974	71.0541	66.7669	72.5137	48.3115	44.4826	32.5718	-0.427984	9.57248e-06	0.273392	0.00574687
MYCTH_2068961		0.340823	0.154823	0.363643	0.216103	0.160954	0.112652	0.395241	0.602098	0.283213	0.528865	0.250096	0.117924	-0.899403	0.137344	-1.0532	0.0910018
MYCTH_2068997		1.62215	0.742825	1.14454	0.635928	0.979646	3.25736	0.768012	1.79631	0.597885	0.578537	0.65825	1.12026	-0.170617	0.794764	0.846763	0.166291
MYCTH_2069029		14.2082	2.27971	19.1093	1.3224	1.4774	7.69777	1.07704	2.76333	8.06963	0.87987	0.765209	1.11625	1.25814	0.152918	1.732	0.0470182
MYCTH_2069072		18.8081	1.42793	12.7448	1.07961	1.64354	7.47494	1.56635	3.34452	6.17648	0.945061	0.988559	2.27719	1.25492	0.15942	1.07056	0.229864
MYCTH_2069178	Zinc finger, RING-type	18.4695	13.9034	17.7918	12.0454	11.1075	11.3954	6.76975	5.97477	8.00265	28.1274	19.5825	22.8684	0.937095	4.24589e-06	-1.22352	4.43348e-11
MYCTH_2069203		174.882	179.155	189.152	160.868	168.268	162.427	66.2989	68.515	67.9373	84.2171	104.103	104.46	1.08584	5.48339e-36	0.54367	3.88155e-10
MYCTH_2069205	Lipase, active site	27.0259	28.6969	27.3582	46.5052	46.2191	46.8086	19.1219	19.7378	18.7306	25.8052	23.908	22.9394	0.192611	0.00014795	0.743951	1.92734e-53
MYCTH_2069347	Glycosyltransferase Family 59 protein	5.70067	5.33542	6.19431	6.08589	6.34697	5.71564	8.88463	7.80727	6.90219	6.0239	6.00037	3.73609	-0.78949	1.36336e-06	0.00670275	0.969944
MYCTH_2069574	PHP, C-terminal	20.2271	19.1289	18.951	24.3231	27.5351	25.2595	30.4622	28.3736	27.702	14.1158	15.0728	13.5425	-0.905166	1.2271e-25	0.651284	2.35983e-13
MYCTH_2069662	Protein of unknown function DUF1962	28.158	24.8103	29.3527	0.912078	1.58306	0.356591	4.7503	5.32786	4.25834	8.72618	37.095	64.1806	2.18705	0.000534613	-5.49731	1.47479e-17
MYCTH_2069815	Ethyl tert-butyl ether degradation EthD	11.4519	9.80409	9.47419	4.61739	2.46043	4.61987	47.1199	52.162	50.7652	82.7959	80.6358	76.3967	-2.61984	2.0247e-138	-4.56236	0
MYCTH_2069839	Metal-dependent phosphohydrolase, HD region	12.6765	14.3683	13.6561	20.2367	19.6021	19.4774	42.1716	41.8491	39.0942	9.01724	11.001	7.25349	-1.93429	3.84259e-59	0.917453	2.76641e-13
MYCTH_2069908		4.9054	3.73304	5.39572	3.84783	4.96411	8.19045	3.18886	2.43652	3.0992	1.53022	0.742182	2.82146	0.350428	0.449592	1.55002	0.000483587
MYCTH_2069956	Alpha/beta hydrolase fold-3	11.1376	10.1771	11.7005	19.7914	23.1313	17.8778	5.77487	5.75822	5.41059	5.24457	5.10122	4.5798	0.627979	7.88096e-07	1.82659	1.28108e-48
MYCTH_2070001	D-alanine--D-alanine ligase/VANA/B/C, conserved site	167.406	188.109	180.129	45.807	47.7153	38.1425	0.656572	0.254597	0.799803	17.6764	12.2026	14.8488	7.92622	0	1.36354	5.78898e-31
MYCTH_2070109		13.4182	11.9457	14.3886	13.7524	17.6047	10.1777	6.96417	8.52783	5.95327	6.67019	4.87719	6.91149	0.559428	0.019447	0.976901	3.73291e-05
MYCTH_2070352		0.596595	0.161316	0.31827	0.375276	0.344992	0.688606	3.33571	2.8744	2.81811	1.76885	1.68263	2.21164	-3.38652	2.64323e-17	-2.20987	2.41764e-08
MYCTH_2070469		1.87481	1.59685	2.08369	1.04566	1.94995	1.26231	1.13237	1.50547	1.35235	0.7273	0.682408	2.2974	0.145538	0.74269	-0.000155618	0.999687
MYCTH_2070514		0.185535	0.579435	0.131972	0.408474	0.657145	0.817661	0.201711	0.595939	0.208777	0.14395	0.0972468	0.441337	-0.507798	0.518699	1.267	0.0886833
MYCTH_2070572	Fungal specific transcription factor	1.06651	1.19226	0.835658	0.91573	1.41655	1.21176	2.50016	3.3721	2.68294	1.06666	1.10054	1.42702	-1.80246	1.17186e-08	-0.220173	0.521338
MYCTH_2070581	High mobility group box, HMG1/HMG2	0.867156	0.794185	0.915269	0.896677	0.688818	1.05813	0.973173	0.819869	0.852299	1.0526	0.918801	0.435532	-0.373983	0.238936	-0.0603375	0.854341
MYCTH_2070655	HRDC-like	49.9088	51.6495	48.4457	29.8911	34.2734	35.8793	16.6706	14.3452	13.917	20.5307	18.1028	24.1447	1.40204	6.2167e-29	0.474361	0.000180531
MYCTH_2070700	Cytochrome P450	8.82449	10.3347	10.1673	4.07988	3.67437	3.57841	1.0993	1.36555	1.73456	1.40855	1.2045	0.914383	2.46501	4.97254e-41	1.48335	3.11135e-14
MYCTH_2070790	Fungal transcriptional regulatory protein, N-terminal	3.74912	4.57309	4.49399	0.423913	0.390329	1.07091	0.486436	1.04068	0.929493	2.56766	1.85995	1.04095	2.05074	2.76974e-09	-1.7281	1.24744e-06
MYCTH_2070850		6.01838	7.17655	5.52236	7.95006	4.75053	3.97849	4.18759	6.45175	5.75125	4.27255	1.38798	2.42072	-0.143431	0.705892	0.865681	0.0178463
MYCTH_2070868		12.9946	12.9308	13.6301	20.4212	18.3025	18.2437	9.96355	10.8436	10.8655	10.3559	9.87389	10.0442	-0.0145839	0.901943	0.713885	4.63869e-12
MYCTH_2070870		1.15557	0.879009	1.22131	0.403215	0.717083	0.408371	0.331857	0.328274	0.362355	0.45674	0.38855	0.169736	1.33709	0.000182705	0.388924	0.310158
MYCTH_2070906	ThiJ/PfpI	0.996658	1.08658	1.42494	2.38032	2.21889	1.55927	5.04936	4.24968	3.41629	0.951125	0.292539	1.55178	-2.19597	7.44173e-08	0.950196	0.0256714
MYCTH_2070971	Protein of unknown function DUF814	47.4628	45.2236	46.4822	14.47	17.0223	15.7923	28.3234	30.5149	33.0532	25.8131	25.1864	20.3278	0.263816	0.00658293	-0.791365	2.04167e-15
MYCTH_2070984		107.367	100.654	99.2899	53.8696	57.0111	58.0782	99.8199	94.4807	100.101	85.4747	86.6195	113.977	-0.273591	0.00812258	-0.963255	1.10331e-21
MYCTH_2071028		6.67827	6.44756	5.79976	4.52256	4.488	6.57834	5.92849	4.0116	5.09057	5.52285	4.59479	3.29134	-0.00578013	0.979623	0.0235526	0.915335
MYCTH_2071057	Cellulose-binding, family II, bacterial type	1.05314	1.22319	1.40457	6.24126	7.30885	6.3949	1.76298	1.23968	1.55385	1.3301	1.32354	1.72358	-0.648467	0.000462794	1.98812	1.46285e-30
MYCTH_2071098		9.28836	8.2075	9.48943	8.44415	8.36945	9.42048	7.42839	7.63226	6.66103	8.76629	6.88249	8.96436	-0.020598	0.873099	-0.103465	0.387617
MYCTH_2071169	Histone H4	3542.47	3520.31	3401.73	1108.44	1062.96	1093.91	3680.26	3538.13	3563.56	2238.14	1968.89	1746.95	-0.379175	9.18068e-09	-1.06138	2.34007e-59
MYCTH_2071198		6.46226	5.98641	6.49917	8.70661	8.39678	8.0233	5.81583	4.70321	3.97473	6.63464	5.95565	7.4981	0.0510842	0.766955	0.125471	0.425013
MYCTH_2071219		0.931172	0.488072	0.917095	0.984035	1.08729	0.157835	1.90791	1.1216	0.632413	1.58386	3.22875	2.09109	-0.980479	0.10978	-1.83903	0.00168002
MYCTH_2071270		3.9994	4.0499	3.43153	4.34972	5.63245	4.14935	3.46036	2.40864	3.25414	5.44964	5.55508	4.77836	-0.00786674	0.971433	-0.358804	0.0626928
MYCTH_2071285		2180.49	2465.2	2497.96	4737.49	5575.15	4510.8	2548.23	2724.8	2844.76	616.696	317.455	564.203	-0.520816	0.00446122	3.11187	5.56035e-69
MYCTH_2071301	Xylose isomerase-like, TIM barrel	30.2975	32.2661	29.9393	30.3237	29.1509	29.7356	36.3308	35.5229	35.9305	28.9562	33.3596	30.8146	-0.557195	1.56831e-14	-0.263424	0.00034692
MYCTH_2071385		40.1491	38.8808	37.7838	28.6225	29.0438	26.5063	12.2253	13.6578	15.2315	11.6814	6.78992	10.1947	1.17155	4.64401e-18	1.36226	2.46625e-23
MYCTH_2071402		4.07356	5.42174	2.93445	7.78705	2.62568	0.971943	1.55146	1.78138	1.53619	1.20785	0.951967	1.71691	1.01407	0.139591	1.35354	0.0444359
MYCTH_2071423	Tetratricopeptide region	48.6996	50.2669	48.8708	24.2364	23.5005	24.2683	47.8006	48.9763	47.218	84.0884	87.7857	68.6637	-0.298081	1.52626e-05	-1.93739	8.9165e-180
MYCTH_2071504		4048.43	4045.45	4276.82	6904.9	9865.72	8171.34	5210.04	5399.14	5414.07	479.48	337.459	471.784	-0.70893	2.71754e-10	4.07675	7.42217e-295
MYCTH_2071510		64.9673	62.0683	65.6494	22.0866	19.9907	19.2669	38.0241	37.4163	37.907	138.317	130.176	146.028	0.429992	2.68031e-08	-2.95585	0
MYCTH_2071514		2834.54	2933.81	3076.9	4848.31	7038.69	5623.2	3672.59	3776.94	3792.65	365.98	186.438	242.166	-0.681965	0.000186254	4.27275	1.36898e-127
MYCTH_2071531		8.8192	7.89609	8.62881	2.70701	2.96258	2.49972	9.54834	7.31691	9.65474	13.1598	13.81	21.1763	-0.402126	0.0616368	-2.76268	6.63391e-37
MYCTH_2071579		9.30861	10.3916	8.04009	7.44471	7.834	5.87794	13.6313	11.975	12.5137	13.3574	11.9155	7.59998	-0.796369	2.59642e-06	-0.829201	1.13483e-06
MYCTH_2071661	Fungal transcriptional regulatory protein, N-terminal	1.32953	1.23292	1.14155	0.249409	0.119418	0.225357	0.530282	0.379034	0.784471	0.567649	0.74222	0.459332	0.790313	0.0328021	-1.7788	6.24082e-06
MYCTH_2071736		17.2708	17.7521	17.9535	18.5129	19.1967	16.4981	18.5817	20.4428	17.4694	16.1255	14.4712	11.5089	-0.428279	2.50369e-06	0.168628	0.0715764
MYCTH_2071899	Nucleic acid-binding, OB-fold-like	0.656393	1.26583	1.21569	1.11247	0.827178	0.354772	0.727087	0.775709	1.17064	2.2629	1.27231	1.06056	-0.111427	0.802018	-1.18687	0.00310799
MYCTH_2071905	Metallophosphoesterase	11.8533	12.3918	12.0818	14.3672	13.1268	12.3721	20.6418	20.7141	18.7066	12.5345	12.7464	11.9584	-1.06166	5.92555e-31	-0.100833	0.303917
MYCTH_2071908	Heterokaryon incompatibility	9.13966	8.3594	8.86034	4.70463	3.94825	3.5623	2.11552	2.39114	2.48055	9.26424	8.02535	7.66346	1.5812	1.33752e-38	-1.2264	4.0542e-26
MYCTH_2071953		2130.61	2388.99	2571.58	3842.13	5983.94	3784	2790.98	3165.08	3144.87	240.841	114.961	137.182	-0.696111	0.00297922	4.59987	2.49892e-91
MYCTH_2071996	Hypothetical protein	4.84287	7.37385	3.98061	1.47848	0.762352	1.10666	0.546011	0.777766	0.372618	4.55065	4.21179	4.70104	2.92933	4.94409e-16	-2.2075	1.05211e-11
MYCTH_2072063	Major facilitator superfamily	4.55541	3.9529	3.50841	5.55986	4.75603	6.39743	3.92371	3.36176	2.71576	5.0029	5.90196	4.37051	-0.0698058	0.7671	-0.0702668	0.751362
MYCTH_2072093	Peptidase A1	0.991688	0.588321	0.663279	1.04799	1.5278	1.20676	0.675856	0.623987	0.553474	0.103354	0.341352	0.115227	-0.0543355	0.918334	2.52456	5.96272e-07
MYCTH_2072383	Glycoside Hydrolase Family 43 protein	4.71719	5.22921	5.25999	2.98835	2.51978	1.48886	3.70012	4.06924	4.95179	17.1686	15.5825	15.5367	-0.0796378	0.643297	-2.98273	1.3165e-81
MYCTH_2072388	Beta-lactamase	28.2469	29.2308	27.1671	6.73099	6.32108	7.37352	78.865	71.4011	76.3074	41.1817	40.8842	38.0274	-1.75727	4.98107e-164	-2.75577	1.94081e-299
MYCTH_2072543	Glycosyltransferase Family 90 protein	10.3418	11.5344	11.1528	7.71914	8.24654	8.74972	16.2451	18.0516	17.0136	5.85409	5.56814	6.03635	-0.971881	1.21621e-31	0.303404	0.000727426
MYCTH_2072733	DNA/RNA helicase, ATP-dependent, DEAH-box type, conserved site	19.9991	22.2687	24.0731	23.6095	20.8178	21.3748	15.3345	13.2904	14.6102	7.7381	7.95214	9.77502	0.27988	0.0193919	1.16955	2.89024e-23
MYCTH_2072958		42.9231	47.7432	47.1916	26.6085	32.4879	28.4662	21.5024	21.6646	21.6046	21.0936	19.2813	17.879	0.752929	3.09454e-23	0.390416	4.39463e-07
MYCTH_2073127	Preprotein translocase Sec, Sec61-beta subunit	113.988	117.275	118.152	173.144	172.627	163.821	121.272	130.345	122.449	69.4629	65.6196	51.2575	-0.434162	1.58613e-09	1.25539	4.18759e-69
MYCTH_2073132	Leucine-rich repeat, typical subtype	54.7129	58.2331	56.6278	29.3932	25.7567	28.2538	35.5351	34.9589	35.4768	48.8774	52.3313	48.1865	0.341656	2.09367e-07	-1.04075	4.97362e-57
MYCTH_2073197	Ras GTPase	71.3875	71.0974	72.6743	86.651	85.1119	89.7679	49.719	49.4059	48.6629	72.5754	70.5115	67.0049	0.206047	3.35027e-06	0.117787	0.00764048
MYCTH_2073265	Cyclin-like	168.927	171.678	168.325	281.589	279.983	294.261	191.577	192.364	194.317	183.264	226.329	361.547	-0.520234	0.00968767	-0.0607614	0.774766
MYCTH_2073485	Cation efflux protein	31.1104	32.49	33.914	34.5852	35.0247	33.3018	24.5063	24.997	23.878	24.2408	23.5596	21.0404	0.0741315	0.264277	0.381752	1.07764e-09
MYCTH_2073591	Serine/threonine-specific protein phosphatase and bis(5-nucleosyl)-tetraphosphatase	79.3479	84.3363	81.3716	96.2201	96.8017	97.4998	64.8224	65.347	66.4476	69.3473	66.1312	61.3382	-0.0187224	0.688385	0.36395	3.45108e-18
MYCTH_2073656	Ubiquitin-conjugating enzyme, E2	106.221	97.4795	103.478	183.38	175.606	179.64	146.412	145.283	142.282	159.669	151.158	138.101	-0.833576	3.19649e-54	0.065623	0.2422
MYCTH_2074077		13.3695	13.4286	15.7968	19.1833	21.6372	19.3672	15.1058	14.7199	15.2449	31.7527	24.1785	24.1055	-0.417583	1.81945e-05	-0.605091	1.42012e-10
MYCTH_2074154		28.8326	30.1697	29.1786	39.4368	38.9069	40.4376	23.8259	25.4848	26.6149	27.8415	22.6763	23.0976	-0.119987	0.0709656	0.495134	5.47265e-15
MYCTH_2074176	Calcium-binding EF-hand	164.491	164.03	165.467	263.67	276.169	251.078	214.599	212.074	209.132	132.224	119.368	161.594	-0.700091	8.96291e-16	0.734594	2.68838e-17
MYCTH_2074210	Sulphate-modifying factor-like	15.9208	15.8791	16.9715	27.0066	27.3476	24.4664	35.6716	36.3478	37.2559	69.0049	67.392	65.0965	-1.4995	4.04584e-204	-1.5528	5.19586e-231
MYCTH_2074326	Zinc finger, RING-type	48.7407	49.5847	47.9259	54.8776	57.7122	56.0041	33.624	32.2667	35.2835	33.2776	31.3583	28.2226	0.195188	0.00110019	0.662726	6.67816e-30
MYCTH_2074408	WW/Rsp5/WWP	201.127	201.7	198.121	82.5424	83.5456	76.2737	68.5879	66.3701	65.3124	83.4009	80.7237	69.6188	1.24918	1.43267e-91	-0.145417	0.0238777
MYCTH_2074571	WD40 repeat	30.6211	31.2987	32.6042	20.1845	20.326	23.758	34.0203	31.744	32.34	32.4769	30.66	25.0679	-0.39013	5.25729e-06	-0.652803	2.30637e-14
MYCTH_2074663	Regulator of G protein signalling	63.0922	64.2453	64.3426	68.6848	69.8012	66.9855	67.3854	74.9045	73.0988	92.5554	86.0536	86.5323	-0.503604	1.16829e-25	-0.565843	1.78901e-32
MYCTH_2074790	Hypoxia induced protein conserved region	194.775	196.89	194.535	245.481	259.473	270.488	694.544	717.365	728.331	3138.41	2848	2618.61	-2.20404	0	-3.66816	0
MYCTH_2074876	Ubiquitin-conjugating enzyme, E2	31.1437	27.5512	29.2656	38.5448	37.4417	39.1916	41.2742	38.1446	40.5674	49.2384	48.7732	55.9293	-0.782894	4.96998e-18	-0.618892	4.36032e-12
MYCTH_2074905	Glucose-6-phosphate dehydrogenase	230.877	215.698	221.916	157.572	162.655	179.249	128.121	124.31	124.268	145.308	146.65	171.669	0.491986	2.22337e-10	-0.094276	0.24295
MYCTH_2075102	Protein synthesis factor, GTP-binding	213.992	203.726	209.948	104.776	97.8492	102.417	123.203	116.954	120.682	142.95	156.865	154.777	0.462919	3.29139e-12	-0.776634	6.7822e-32
MYCTH_2075489	Ribosomal protein L5	834.84	808.671	830.251	560.049	596.53	548.205	648.025	643.516	646.706	460.486	444.871	425.379	0.0163038	0.724926	0.15883	0.000173769
MYCTH_2075498	Thioredoxin domain	137.831	125.287	130.571	100.757	99.1251	107.494	179.886	182.855	177.376	105.568	93.1999	115.356	-0.791213	1.09399e-26	-0.230618	0.00239989
MYCTH_2075565	Ribosome recycling factor	53.3208	57.2082	57.956	61.8431	61.6163	59.0307	60.9978	60.8121	63.4285	34.8308	34.7321	30.9987	-0.473399	3.67529e-15	0.660818	3.90297e-27
MYCTH_2075738	Aminotransferase, class V/Cysteine desulphurase	2.34717	2.12221	2.40801	4.71279	4.41251	4.96317	4.96622	5.68696	4.58538	38.7997	37.6362	35.7369	-1.47889	4.37404e-47	-3.19184	4.90168e-289
MYCTH_2075799	Aspartyl-tRNA synthetase, class IIb	19.1893	19.4412	19.3696	32.0834	31.4346	31.5939	27.5225	28.5662	28.7587	24.4093	25.2663	27.113	-0.884536	2.36259e-45	0.108399	0.0922805
MYCTH_2075999	DAHP synthetase I/KDSA	128.377	119.278	123.986	117.567	115.829	123.328	66.0092	66.7598	66.0217	90.2151	79.4573	90.492	0.567525	1.08031e-20	0.257409	2.62861e-05
MYCTH_2076088	6,7-dimethyl-8-ribityllumazine synthase	104.292	112.488	109.904	98.139	97.1014	97.5951	110.696	116.888	109.525	128.744	121.979	126.341	-0.38167	2.11143e-19	-0.563426	8.98582e-41
MYCTH_2076157	SFT2-like	84.3707	74.1093	80.0275	59.0998	52.1255	64.2965	33.5891	35.0257	36.8514	46.4868	39.2349	38.6593	0.84282	1.00679e-22	0.301911	0.000544955
MYCTH_2076293		18.217	19.847	18.4822	14.8373	13.8796	13.7551	16.9804	17.6596	17.7562	12.0627	12.078	12.539	-0.226575	0.000147065	0.0124817	0.850232
MYCTH_2076503	AAA ATPase, conserved site	173.686	176.144	172.825	94.4979	97.6043	93.0431	91.2682	93.1227	91.8208	77.4785	78.2852	92.7593	0.584154	2.60562e-14	-0.00380062	0.963901
MYCTH_2076551		19.5084	19.1092	18.7209	15.4144	16.5481	16.0886	19.307	16.742	16.9004	10.9808	12.7193	14.4275	-0.22166	0.0994063	0.130772	0.338772
MYCTH_2076744		35.504	34.6042	34.1727	24.9755	24.9703	26.4182	46.692	45.6973	47.2327	97.9705	90.2659	115.17	-0.756745	1.43409e-20	-2.19145	3.91091e-163
MYCTH_2076770	Thioredoxin-like fold	186.661	174.879	165.991	309.59	293.895	315.885	149.245	148.472	144.293	101.575	111.185	126.75	-0.0802156	0.389921	1.23447	4.96713e-47
MYCTH_2076935		8.64369	10.224	9.30625	9.16996	8.78121	9.79526	5.41637	6.25311	5.98294	11.9704	9.15908	6.0807	0.3379	0.021775	-0.159787	0.282522
MYCTH_2076976	Sugar transporter, conserved site	45.5628	48.3143	46.5679	99.2669	105.865	108.362	28.5351	28.5198	29.1945	38.6566	38.99	51.3559	0.367025	0.000133782	1.07784	5.59904e-31
MYCTH_2077028	Maf1 regulator	56.213	54.4808	58.2525	33.629	35.5347	34.2694	24.7818	22.7458	26.402	38.103	37.2805	39.3477	0.856061	3.43371e-35	-0.349116	5.54965e-07
MYCTH_2077114		21.7419	22.4695	21.9924	29.9048	28.7902	25.2118	45.3	48.3507	47.1147	27.5801	21.7175	17.1193	-1.42414	6.25747e-44	0.145041	0.179852
MYCTH_2077534		23.962	23.4801	24.171	28.4351	30.9929	31.8259	19.7455	18.5338	20.1763	19.3634	20.8034	16.4527	-0.0432209	0.653243	0.489262	1.99354e-08
MYCTH_2077546		20.7907	20.8128	20.2686	13.3914	15.2597	11.3344	7.6785	11.2151	10.3791	78.4957	70.2641	64.5296	0.746329	6.95152e-11	-2.61182	4.0553e-124
MYCTH_2077636	Tyrosine protein kinase, active site	32.0136	25.6544	34.5253	21.2355	17.6221	20.4141	8.6579	9.56016	7.36195	9.36068	10.0455	10.9526	1.5174	6.76233e-24	0.765158	4.77131e-07
MYCTH_2077803	Ras GTPase	77.8906	78.6938	81.6479	47.7642	44.1814	42.27	47.0893	44.7116	48.1518	62.5464	60.2006	55.5247	0.431086	1.18649e-09	-0.607351	1.02602e-17
MYCTH_2077843	Conserved hypothetical protein CHP00730	104.724	99.3523	104.233	147.364	138.827	139.021	71.697	74.5902	73.1164	57.7088	55.94	49.5947	0.155643	0.0281959	1.18356	1.26086e-67
MYCTH_2077959	Ras GTPase	58.9384	56.0063	54.8729	48.5079	44.591	50.0075	46.6594	46.8052	47.0713	57.6582	55.039	43.0764	-0.0623079	0.472641	-0.31775	8.39781e-05
MYCTH_2078031	Ribosomal protein L1	58.6259	52.6249	55.7676	61.4239	60.9153	61.5466	59.5027	59.9464	61.9281	55.5533	62.2312	62.7751	-0.453755	3.21168e-10	-0.175527	0.0168443
MYCTH_2078041	Protein of unknown function DUF1665	40.7255	42.6448	39.9448	22.7892	21.0437	16.1225	24.2212	22.8073	24.6827	18.6699	17.6833	14.2582	0.445387	9.01642e-05	0.047253	0.703764
MYCTH_2078128	Formyl transferase, N-terminal	31.8405	36.444	34.5828	40.0149	41.7379	38.0942	33.5475	28.7262	34.3729	26.4239	27.5869	33.0547	-0.248139	0.0143913	0.259131	0.00984504
MYCTH_2078150	Signal recognition particle, SRP54 subunit, GTPase	107.765	111.839	113.533	40.6211	34.8967	36.2501	79.3013	85.8395	88.0702	127.542	114.824	101.336	0.0600523	0.422432	-1.81624	9.4662e-149
MYCTH_2078193		45.8767	47.3479	52.5173	71.2427	72.9387	63.5285	72.1674	76.0438	75.6512	54.9386	48.2093	46.0144	-0.95505	3.27694e-47	0.281079	3.02326e-05
MYCTH_2078222	Protein kinase-like	11.2536	12.0023	10.3105	0.904864	1.43592	1.26684	2.81933	2.97621	2.49032	12.7553	11.6431	14.0301	1.68367	2.41075e-19	-3.61134	1.47616e-68
MYCTH_2078660		61.3737	62.1348	60.0432	125.921	119.584	127.9	78.7048	74.2219	75.6225	89.5784	109.221	75.8972	-0.652637	2.36907e-11	0.243458	0.013311
MYCTH_2078767	Heat shock protein DnaJ	86.801	91.8378	83.6055	75.26	72.1621	70.0307	28.1315	27.1967	25.888	18.8611	19.8877	14.1848	1.35447	1.54258e-43	1.83953	1.77257e-76
MYCTH_2079066		71.3421	66.0212	69.5459	65.5153	63.9014	63.7137	112.427	116.655	121.187	110.245	104.987	87.1454	-1.09432	1.66559e-58	-0.842851	3.73382e-35
MYCTH_2079097	cell wall glucanase	221.345	215.815	218.985	162.924	159.629	172.625	340.401	338.233	340.827	266.09	275.834	295.077	-0.971416	1.13357e-56	-0.958269	4.95191e-55
MYCTH_2079474		32.6842	33.1145	32.1324	35.0497	35.542	36.7041	109.918	111.79	112.664	118.273	112.373	86.2793	-2.10748	1.21417e-179	-1.75741	1.36841e-125
MYCTH_2079758		57.4365	62.5479	63.6891	62.2296	66.2288	63.3545	36.9823	40.3564	40.236	44.0887	37.1493	36.9787	0.30742	6.04759e-08	0.502261	3.83159e-19
MYCTH_2079764	3-oxo-5-alpha-steroid 4-dehydrogenase, C-terminal	14.5422	13.9143	12.7516	24.5001	26.8276	27.2191	17.9726	15.6236	18.2477	10.9715	12.3882	12.0367	-0.667517	4.84098e-09	0.948633	4.55897e-17
MYCTH_2079768	ATPase, F1 complex, delta/epsilon subunit	241.787	227.914	245.294	401.972	362.616	385.906	316.808	324.714	310.423	281.595	301.619	377.598	-0.74834	4.84122e-15	0.055892	0.584429
MYCTH_2079774	ARF/SAR superfamily	200.498	182.296	191.179	219.445	226.943	217.037	287.397	287.075	283.037	226.543	246.083	247.306	-0.914242	4.79055e-48	-0.319457	5.00337e-07
MYCTH_2079848	Sin3 associated polypeptide p18	31.9298	34.5232	36.5332	41.6231	43.852	32.005	25.6764	27.6157	27.3837	15.1748	11.3092	8.95542	0.0160869	0.909864	1.53638	3.44527e-34
MYCTH_2079850		409.31	395.069	386.63	570.448	486.701	557.288	498.242	486.6	491.263	261.029	261.949	239.476	-0.645284	3.64926e-22	0.884464	4.17596e-40
MYCTH_2079857	Gtr1/RagA G protein	42.977	42.4094	40.8702	49.8247	49.3909	46.8638	51.3015	53.3973	51.9092	83.2201	89.3842	90.717	-0.646261	8.913e-26	-1.05129	1.55126e-67
MYCTH_2079864	Mitochondrial import inner membrane translocase, subunit Tim17/22	100.54	94.4954	92.6608	101.693	100.591	94.2446	91.5781	91.7747	86.9328	72.1937	72.5967	70.1264	-0.245182	0.000172906	0.265121	4.74871e-05
MYCTH_2079868	Lipase, active site	42.5999	49.5196	47.216	22.6838	23.1248	20.4692	25.4796	27.8921	29.4685	18.2623	14.4635	12.061	0.413481	3.8374e-05	0.371804	0.000310517
MYCTH_2079898	WD40 repeat	33.0069	32.8619	32.0901	33.426	33.6117	37.1322	20.9354	19.8963	20.8475	13.35	13.3903	16.2278	0.331214	0.000570375	1.07806	9.50577e-30
MYCTH_2080003	RNA recognition motif, RNP-1	62.8267	70.406	68.6656	76.8761	79.6484	79.7906	55.9319	56.1808	56.2781	63.0152	61.8111	66.4727	-0.0750873	0.221522	0.104956	0.0782323
MYCTH_2080045	Mitochondrial import translocase, subunit Tom22	120.512	126.473	125.562	239.91	238.689	251.82	95.8645	104.386	100.448	56.64	60.3444	52.252	-0.0267429	0.684592	1.91044	1.53478e-229
MYCTH_2080075	Aminotransferase, class I and II	68.544	67.9874	69.6421	185.708	190.53	193.231	129.525	126.425	128.038	109.773	107.381	110.766	-1.2331	9.66623e-151	0.596935	4.88272e-37
MYCTH_2080102	HEAT	60.7252	64.2248	63.6451	52.4128	48.5272	50.257	52.9206	55.2955	52.6404	70.2127	75.8893	75.4057	-0.106665	0.0848613	-0.751741	1.63656e-37
MYCTH_2080506	Cysteine synthase/cystathionine beta-synthase P-phosphate-binding site	52.7261	52.0593	50.0996	58.939	58.7736	60.4992	74.801	68.796	72.7619	57.1459	65.7965	68.0169	-0.818365	4.87907e-27	-0.302476	8.62672e-05
MYCTH_2080603	Biotin/lipoyl attachment	185.465	189.193	192.782	684.86	703.146	668.401	241.846	245.674	238.218	215.574	230.137	241.215	-0.691036	2.67972e-29	1.38008	8.59707e-114
MYCTH_2080800	Proteasome/cyclosome, regulatory subunit	11.5147	12.0755	12.3201	14.9823	14.8585	15.1503	11.9965	12.1342	11.953	12.0411	10.9774	16.4002	-0.343224	0.00289485	-0.0121961	0.92159
MYCTH_2080826	SET	39.2657	43.3951	39.4895	70.8035	67.0304	70.2441	21.9882	21.5868	23.8717	38.9211	31.5556	17.9713	0.520093	0.000732721	1.04618	3.25995e-12
MYCTH_2080893	Sugar transporter, conserved site	40.1822	39.3746	38.335	37.7209	38.003	41.6646	33.7849	32.1948	34.1216	24.9335	26.1592	28.5895	-0.0999021	0.270162	0.358005	3.21379e-05
MYCTH_2081074	RNA recognition motif, RNP-1	24.4555	27.6891	25.509	23.7788	21.9587	23.2635	24.8246	26.7755	26.682	28.598	26.1466	27.1871	-0.348244	9.35204e-10	-0.445518	3.63902e-15
MYCTH_2081200	Cytochrome b5	398.361	353.97	383.683	496.306	501.355	509.552	386.3	381.358	370.622	244.51	234.447	199.486	-0.337916	6.20152e-08	0.955175	2.78512e-54
MYCTH_2081249	Helicase, superfamily 1 and 2, ATP-binding	52.5962	50.4257	52.7822	31.3547	30.1218	33.354	185.158	180.423	180.21	50.7211	47.744	55.0033	-2.14428	1.11373e-239	-0.894216	9.38211e-42
MYCTH_2081294	GCN5-related N-acetyltransferase	39.8329	40.3194	42.3556	25.7083	26.6175	24.4078	19.9662	19.0133	19.7973	24.9213	25.4546	21.9441	0.723151	3.34913e-30	-0.113582	0.0854542
MYCTH_2081549	Conserved hypothetical protein CHP02453	23.4464	24.8103	24.7616	16.5141	17.4933	15.8625	11.9926	11.1297	12.9831	16.1582	15.5681	16.4809	0.678379	1.07228e-17	-0.149701	0.0667815
MYCTH_2081554	Mitochondrial substrate carrier	89.7599	94.6045	91.3286	131.139	131.08	138.928	109.606	105.29	107.72	85.7021	78.1962	79.0175	-0.563374	6.48963e-29	0.526275	1.9263e-25
MYCTH_2081599	Yip1 domain	66.7392	62.3979	62.2827	43.9934	41.691	43.6238	45.6841	42.889	44.516	31.1528	30.5452	22.0327	0.18875	0.0462958	0.430928	3.64509e-06
MYCTH_2081821	GOLD	83.6808	78.8444	80.2545	71.0051	65.7173	65.7459	65.0393	57.7436	63.1835	48.5628	49.4681	49.9362	0.0486108	0.496938	0.252811	0.000167179
MYCTH_2081891	Vacuolar (H+)-ATPase G subunit	95.0738	100.39	104.795	59.7579	63.3843	52.8403	57.3395	59.2075	59.9593	58.127	41.0417	28.656	0.430342	0.00242847	0.27347	0.0567537
MYCTH_2081895	Hypothetical protein	9.30012	7.2352	8.80292	15.4257	14.1789	15.0067	6.60796	7.02698	6.38938	21.6185	19.8054	13.0803	0.0077331	0.965021	-0.483228	0.00101649
MYCTH_2082040		34.9595	26.1134	32.9281	39.2206	40.6858	44.8634	29.6575	27.0759	26.6813	26.597	27.4427	24.9735	-0.161055	0.143878	0.45997	1.20318e-05
MYCTH_2082154	Mitochondrial ribosomal protein 10	149.377	142.164	148.961	265.303	255.65	295.243	155.832	151.989	146.98	116.529	126.244	113.606	-0.381701	3.84462e-07	0.996066	1.95573e-41
MYCTH_2082262	Glycosyltransferase Family 20 protein	171.791	176.225	174.889	233.745	237.58	215.391	76.7858	79.1062	77.2421	98.7599	108.174	111.859	0.829407	2.97425e-37	0.904861	1.83127e-44
MYCTH_2082283	Aldose 1-epimerase	29.8453	32.6544	33.4085	38.4422	32.9811	36.133	26.4215	24.9176	24.0919	45.2533	42.1561	37.9715	0.0093755	0.920441	-0.417953	2.54062e-07
MYCTH_2082522	CP2 transcription factor	38.7991	39.3469	37.6473	39.8415	41.7586	35.1723	17.9837	18.0256	19.5581	84.6127	68.2226	61.1004	0.723294	6.21942e-19	-1.06718	6.64573e-41
MYCTH_2082917	Biotin/lipoyl attachment	131.241	121.618	129.976	181.147	173.328	174.475	202.286	204.745	199.101	210.645	188.752	208.712	-0.998083	1.2721e-72	-0.399566	7.30449e-13
MYCTH_2083273		88.0088	84.6833	81.701	106.086	106.237	107.176	97.4487	87.1348	89.5404	62.2906	70.5344	64.8909	-0.443909	3.28778e-10	0.491308	3.47201e-12
MYCTH_2083946	ATPase, P-type, K/Mg/Cd/Cu/Zn/Na/Ca/Na/H-transporter	9.09231	9.68196	9.41789	30.9791	34.5873	30.7119	11.3671	13.4878	12.8883	16.0374	14.2098	13.4024	-0.756363	2.40211e-23	0.944416	1.6269e-37
MYCTH_2084007	Phox-like	97.5536	103.472	100.332	130.58	131.065	126.221	180.52	182.861	185.49	88.3936	98.0742	140.84	-1.20128	5.40284e-24	0.0376592	0.771332
MYCTH_2084107		19.9304	18.7746	19.3837	12.8801	16.4454	16.9756	15.2232	14.0036	14.5709	15.8201	14.116	13.0955	0.0716078	0.537632	-0.0918765	0.420411
MYCTH_2084160	RNA recognition motif, RNP-1	53.8203	48.0701	51.5966	31.8648	26.7141	27.3544	54.7274	49.1477	48.1033	63.563	69.9215	54.7725	-0.321186	0.000970941	-1.33011	6.90669e-44
MYCTH_2084256	AAA ATPase, conserved site	298.878	295.226	289.163	192.916	196.458	197.999	170.495	168.567	167.427	133.312	129.183	121.038	0.466472	4.18302e-31	0.416811	1.13572e-24
MYCTH_2084292		12.0516	11.5753	11.0392	9.74151	7.46023	10.4529	2.17443	1.8068	2.03753	3.87943	2.27135	3.50996	2.18861	4.12095e-32	1.32742	3.22874e-13
MYCTH_2084467	Helicase, superfamily 1 and 2, ATP-binding	12.4899	12.4591	12.5721	6.01978	6.70399	7.07801	7.6725	8.2717	7.93304	7.82031	8.20521	5.96755	0.316864	0.00455584	-0.351045	0.00205109
MYCTH_2084531	Mercuric reductase	240.582	262.912	254.337	144.906	152.307	148.422	708.429	737.756	716.427	254.445	212.755	269.914	-1.84934	4.92722e-154	-0.925279	3.54039e-39
MYCTH_2084627	Mov34/MPN/PAD-1	184.884	169.128	174.482	86.012	89.6778	91.2163	89.6408	95.0385	87.0098	100.006	88.7901	87.3126	0.625158	1.29377e-26	-0.245638	4.02799e-05
MYCTH_2084695		141.104	146.739	138.506	123.977	121.013	123.062	1139.79	1157.63	1188.42	1278	1467.09	1761.71	-3.36746	2.04347e-279	-3.81938	0
MYCTH_2084736	Amine oxidase	508.741	507.755	512.665	198.035	194.088	188.181	148.462	152.645	154.411	121.319	127.636	129.213	1.41146	1.57332e-168	0.417036	8.74353e-16
MYCTH_2084777		23.6792	24.0473	26.2422	25.798	25.4461	26.7618	6.33078	7.06296	8.07877	3.36475	3.00944	4.01544	1.44802	7.37963e-40	2.71708	5.92027e-113
MYCTH_2085008		208.693	233.445	215.69	511.242	557.393	526.348	1683.17	1784.89	1770.24	1509.88	1324.81	1097	-3.32988	0	-1.49573	1.21897e-94
MYCTH_2085059	Amino acid-binding ACT	219.271	206.011	208.767	500.271	486.483	516.959	287.147	282.704	278.204	281.333	286.735	308.155	-0.755013	1.19053e-35	0.578531	9.61035e-22
MYCTH_2085328	Cysteine, histidine-dependent amidohydrolase/peptidase	2.26191	2.88201	3.55136	2.99275	2.97754	1.864	27.2702	31.6305	27.7734	12.5414	10.7183	17.9667	-3.65527	3.30624e-71	-2.59782	7.96843e-36
MYCTH_2085453	Rhamnose mutarotase	11.09	11.5268	10.601	27.4001	26.8526	27.6227	13.8292	13.4869	13.2867	13.9589	11.0267	12.5673	-0.625999	7.7585e-13	0.929494	3.40588e-28
MYCTH_2085599		104.515	101.81	104.416	147.833	156.235	146.651	196.696	199.519	198.69	134.101	130.555	117.252	-1.27247	6.72258e-171	0.0410528	0.399886
MYCTH_2085772		24.8987	23.195	21.8803	38.4977	35.9433	37.9915	57.5621	62.3263	59.9729	29.6842	31.0808	28.0413	-1.69671	8.9514e-56	0.141306	0.213839
MYCTH_2085895	DNA/pantothenate metabolism flavoprotein, C-terminal	52.4655	47.1193	48.5729	58.4888	57.2274	61.0495	71.2963	70.9533	70.1923	47.825	54.3141	71.5293	-0.854906	7.06377e-14	-0.180139	0.127438
MYCTH_2085975	Protein of unknown function UPF0016	37.1196	36.2502	39.1032	30.5596	30.9295	31.9006	26.5828	25.7263	28.6473	24.6149	19.2047	18.7369	0.138554	0.0979412	0.384164	2.25168e-06
MYCTH_2086155	6-phosphogluconate dehydrogenase, C-terminal-like	18.0365	17.0548	17.4055	18.4264	19.0145	20.2024	9.28411	8.74073	8.79722	6.92267	6.61022	8.91864	0.633087	5.62231e-10	1.16011	3.43701e-30
MYCTH_2086212	Transcription initiation factor IIA, gamma subunit, N-terminal	143.731	133.903	130.066	152.017	159.716	172.449	95.9665	93.0196	100.447	70.8774	76.6404	103.145	0.159007	0.193063	0.74484	1.17734e-10
MYCTH_2086248	Adenylate kinase, zinc-finger lid region	31.4593	33.4963	33.6811	58.6013	56.8666	59.1523	106.669	111.593	110.618	92.0828	92.9238	89.1626	-2.07364	0	-0.849925	4.50864e-79
MYCTH_2086391	Heat shock protein Hsp70	243.585	245.306	242.499	322.426	308.942	310.726	402.065	405.733	402.404	460.927	510.257	607.044	-1.06247	1.11859e-34	-0.948693	4.89144e-28
MYCTH_2086451	DNA mismatch repair, conserved site	65.549	66.4854	67.2598	26.8393	26.6662	26.4788	16.3066	13.7261	16.606	25.2115	24.9736	23.2282	1.75763	5.3558e-155	-0.0749549	0.28611
MYCTH_2086470	Ribosomal protein L23/L15e, core	197.228	197.421	195.177	164.374	158.99	180.769	184.525	175.87	179.185	104.094	99.4689	121.175	-0.207699	0.010285	0.434185	4.64077e-08
MYCTH_2086520	Cell division/GTP binding protein	104.089	105.017	106.172	136.913	133.286	132.527	143.123	144.701	146.67	221.389	228.782	248.934	-0.798581	8.84621e-42	-0.997182	7.21769e-65
MYCTH_2086714	PAS fold-3	25.9995	30.0245	26.9859	25.2528	26.039	21.3582	26.0965	27.3493	27.3778	32.7163	23.0611	18.2315	-0.298406	0.0177275	-0.215983	0.0866737
MYCTH_2086729	Deoxyribonuclease, TatD-related	12.5219	14.0477	13.5498	13.8361	16.5747	17.067	16.5378	19.1628	19.4243	10.9556	8.48503	7.75314	-0.794595	4.54818e-14	0.609674	1.58913e-08
MYCTH_2086739		32.1873	32.4251	32.5939	38.1368	37.8865	38.5271	42.8481	46.7905	46.9912	71.8165	71.2575	62.5466	-0.826491	1.05084e-42	-1.04198	4.35238e-69
MYCTH_2086765		55.4312	51.768	54.6086	74.5826	73.5425	75.3654	45.1421	46.9466	45.2293	41.2424	47.8245	34.8069	-0.0982015	0.29417	0.651624	8.78408e-14
MYCTH_2086777	ATPase, V1/A1 complex, subunit F	195.753	170.697	186.138	302.229	270.737	306.51	157.097	144.679	153.542	127.495	133.193	152.86	-0.0557431	0.559877	0.88689	1.79033e-24
MYCTH_2086920		731.726	678.853	723.339	228.315	215.908	244.079	203.808	188.456	186.802	214.275	120.112	113.625	1.54592	8.9661e-30	0.434892	0.0018597
MYCTH_2086957	Oxidative stress survival, Svf1-like	139.71	136.957	140.479	58.1693	56.2147	47.5259	68.5074	72.0291	71.6979	71.6912	68.6912	69.5365	0.63949	9.58678e-23	-0.573553	3.767e-18
MYCTH_2087011		43.9574	45.2815	43.4238	20.9771	20.2852	23.7033	16.9778	17.2205	17.4126	21.526	22.9016	20.3215	1.02592	2.28002e-43	-0.194908	0.0115674
MYCTH_2087100	SAICAR synthetase	51.1724	50.6055	53.0568	34.2232	33.333	37.1398	38.7304	37.2377	36.8784	59.4423	55.5749	53.7853	0.120389	0.0639657	-0.886719	1.34492e-46
MYCTH_2087157		35.5082	37.6192	32.3914	26.4373	33.9109	33.4269	55.3575	56.193	57.3997	32.894	32.59	25.5786	-1.01542	1.14962e-24	-0.15527	0.137712
MYCTH_2087238		254.396	225.533	250.224	160.316	163.222	165.821	77.2263	69.8611	73.1605	56.3422	61.0361	72.4034	1.39363	1.37947e-49	1.1638	1.05745e-34
MYCTH_2087375	Protein of unknown function DUF1479	16.8751	18.1961	17.3942	16.9059	16.0821	16.9127	11.9535	10.6577	11.4012	7.37193	6.67936	6.75747	0.287651	1.30047e-05	1.06472	8.5376e-57
MYCTH_2087474	Anticodon-binding	110.186	112.676	110.865	50.1255	51.2877	47.8318	44.3903	49.8628	47.786	46.6305	38.0426	48.1154	0.896919	2.27567e-33	-0.029723	0.715073
MYCTH_2087521		76.8159	69.4512	72.0172	43.6639	40.1223	46.8457	54.5405	50.994	50.9699	35.4495	46.3505	52.8987	0.144627	0.267678	-0.249771	0.049113
MYCTH_2087754	GCN5-related N-acetyltransferase	280.371	268.522	280.977	160.785	164.775	155.198	43.9889	43.4171	44.2458	41.0431	40.4787	35.1609	2.32049	7.08042e-294	1.84352	3.29621e-179
MYCTH_2087774		65.0302	60.1916	62.0151	51.8558	47.98	51.0432	32.3926	32.893	28.7408	25.722	22.1664	23.8238	0.659099	5.60884e-17	0.8768	5.55754e-28
MYCTH_2087807	alpha-glucosidase	12.5583	13.6046	12.9916	12.3477	11.6895	10.2975	6.63154	6.77553	6.48613	18.946	15.2273	16.542	0.640502	1.15653e-14	-0.758443	3.66592e-21
MYCTH_2087998	RNA recognition motif, RNP-1	37.6238	38.4966	39.11	50.7592	51.0767	52.3943	35.2329	34.1876	36.0581	66.7474	68.7412	74.5186	-0.208592	0.000803323	-0.646588	8.50612e-27
MYCTH_2088056	Heat shock protein DnaJ, N-terminal	50.1438	53.0139	52.8074	51.6346	52.1491	50.1537	15.4968	16.2163	17.672	15.2797	9.69127	12.9529	1.32288	8.69422e-31	1.82902	2.11873e-56
MYCTH_2088086	ATPase, F1/V1/A1 complex, alpha/beta subunit, nucleotide-binding	502.64	472.711	478.969	646.5	626.599	662.135	658.138	646.852	666.902	742.789	851.201	832.477	-0.774631	5.65811e-31	-0.528276	3.45915e-15
MYCTH_2088125	Clathrin adaptor, sigma subunit/coatomer, zeta subunit	139.421	134.891	139.659	112.228	119.098	119.941	118.833	114.829	118.78	97.4408	102.608	86.0296	-0.103597	0.101691	0.0970689	0.124277
MYCTH_2088191	F-actin capping protein, beta subunit	126.58	128.934	136.489	49.7408	48.2948	43.607	89.8394	89.5621	91.1884	78.8162	77.876	75.5381	0.198692	0.000840655	-0.912166	5.7452e-53
MYCTH_2088202		66.6762	69.3169	66.0653	45.8953	49.9129	47.9386	61.121	64.6744	65.8966	79.8167	72.5005	70.233	-0.25991	1.05458e-06	-0.827857	8.07141e-56
MYCTH_2088290	HSP40/DnaJ peptide-binding	147.262	145.838	148.055	75.5524	74.3063	73.929	153.61	155.598	157.147	179.862	159.653	181.607	-0.415847	2.25034e-15	-1.41814	1.10132e-162
MYCTH_2088454	NAD(P)-binding	142.13	136.236	139.625	63.4166	52.0957	64.5396	68.3789	68.1444	69.3618	72.8376	91.4984	99.5374	0.68611	2.31058e-10	-0.755892	2.59703e-12
MYCTH_2088473	Ribosomal protein S17	970.974	1043.47	1018.44	608.075	636.435	582.255	823.513	840.811	838.798	620.674	570.289	486.288	-0.0594308	0.319881	-0.0726039	0.213561
MYCTH_2088766	Basic helix-loop-helix dimerisation region bHLH	47.7175	51.4359	47.0646	20.4303	21.141	22.0877	16.7483	17.3849	17.3864	207.047	169.935	135.862	1.16859	1.34981e-38	-3.20185	1.62997e-287
MYCTH_2088816	Glycosyltransferase Family 66 protein	96.2431	101.89	97.9229	43.2291	44.4591	49.9072	63.4242	60.4375	63.0012	65.5262	73.8104	72.8281	0.327277	1.18223e-05	-0.826287	4.40487e-29
MYCTH_2088876	RNA 3'-terminal phosphate cyclase, insert region	22.0391	21.1156	22.2831	8.26251	9.27519	8.44084	16.4682	18.161	18.0413	14.4531	15.8606	14.0254	-0.0214993	0.828881	-0.97182	4.22074e-25
MYCTH_2088965	Prefoldin	31.8172	32.6069	31.396	26.3296	28.3408	26.6317	25.4955	26.2701	26.6134	17.0415	14.355	17.3188	-0.0460516	0.519168	0.54187	4.82529e-16
MYCTH_2089049	Staphylococcal nuclease (SNase-like)	20.9944	20.2905	21.4991	63.328	63.5077	60.7175	35.5677	33.444	33.5351	19.0189	16.1475	10.7337	-1.04375	5.27124e-20	1.83895	3.69907e-59
MYCTH_2089137	Protein kinase, core	12.6619	11.3497	13.1364	5.24599	7.01532	7.87873	13.2904	11.5899	12.9249	8.14421	8.6884	8.96626	-0.360924	0.0290351	-0.558174	0.000868035
MYCTH_2089163	WD40 repeat	52.6819	50.9125	55.0089	40.9215	42.0394	44.5436	35.2173	36.2475	38.8353	34.0442	31.4298	28.394	0.18858	0.00421326	0.244711	0.000199058
MYCTH_2089183	Fungal transcriptional regulatory protein, N-terminal	14.4115	14.6884	14.7209	14.2598	15.9299	13.8558	26.2797	26.7735	29.4703	32.793	28.3804	25.7121	-1.24906	1.82598e-64	-1.17578	2.16551e-57
MYCTH_2089196	Tyrosine protein kinase, active site	25.7835	26.3931	26.3222	15.1108	16.0362	15.1658	19.4125	19.2398	19.5903	19.0004	15.72	17.8365	0.0944202	0.198096	-0.378706	1.1064e-07
MYCTH_2089248	Thioredoxin-related	86.87	88.7761	90.6481	54.8197	53.3145	45.6387	64.9256	59.0992	59.6727	46.7437	39.2532	40.7107	0.199012	0.0116245	0.0830906	0.312481
MYCTH_2089267	Heat shock protein Hsp70	117.068	116.124	118.574	120.04	119.006	121.787	102.331	103.643	103.895	155.546	159.597	151.485	-0.152772	0.00127909	-0.570234	2.16169e-35
MYCTH_2089286	RNA 3'-terminal phosphate cyclase	27.1442	25.3293	25.9604	57.0233	58.8108	61.685	14.4217	14.3611	14.9355	16.5347	20.8958	20.6943	0.507999	4.16214e-07	1.40732	5.49313e-48
MYCTH_2089545	Short-chain dehydrogenase/reductase SDR	35.8394	35.053	36.4319	15.6421	15.2738	15.4404	4.1052	4.63914	5.40136	6.90561	8.25589	9.92455	2.58785	4.21986e-109	0.682816	4.28685e-09
MYCTH_2089588		29.5213	33.4934	30.6812	12.2969	13.0054	11.2706	39.1281	41.8633	43.884	152.696	145.495	125.489	-0.75119	2.33752e-30	-3.73055	0
MYCTH_2089610		47.2325	42.935	46.9276	53.8876	59.9023	51.7015	36.8851	38.0166	35.4702	83.622	72.8607	92.4331	-0.0219429	0.827429	-0.789026	2.13371e-19
MYCTH_2089701	Calcium-binding EF-hand	4.56815	5.0077	4.59195	4.73808	5.23278	5.53398	3.35694	2.94222	3.33906	3.91346	3.94626	4.28069	0.217478	0.170381	0.153384	0.323808
MYCTH_2089733	Amino acid transporter, transmembrane	296.403	292.1	288.444	680.14	670.836	701.699	41.9126	37.2645	38.9323	34.3852	42.8251	50.8923	2.55596	1.02763e-132	3.79614	7.47704e-292
MYCTH_2089819		64.5244	60.2142	64.25	70.8484	68.8728	78.3414	29.2577	29.3646	30.3903	20.8963	24.1014	21.756	0.750991	1.55699e-21	1.50685	3.84113e-81
MYCTH_2089827	GOLD	189.225	218.788	197.663	173.131	188.828	184.741	237.45	233.3	233.798	98.2907	110.35	127.893	-0.555419	1.11669e-09	0.495995	6.01982e-08
MYCTH_2089843	Basic-leucine zipper (bZIP) transcription factor	14.6261	14.4071	14.1763	36.0866	32.1886	33.0601	24.036	25.7396	26.8663	33.094	35.4257	42.4489	-1.16201	4.51876e-16	-0.334044	0.020505
MYCTH_2089931	Major facilitator superfamily	13.3334	12.4407	12.9794	9.52585	9.55489	7.56351	12.942	14.8537	13.9579	8.53578	7.54638	7.85129	-0.441872	0.000243529	-0.0425174	0.746652
MYCTH_2089975	Homeodomain-like	3.89592	3.2203	3.84107	6.25381	6.83708	5.62355	6.16574	5.19755	6.83847	9.52728	8.42655	9.08603	-1.06743	1.07315e-10	-0.727796	3.08564e-06
MYCTH_2090056	PUA	93.1164	87.6739	90.8769	84.702	81.3771	84.0331	87.4257	86.2948	88.5132	79.7095	89.8374	84.0936	-0.28438	2.9647e-05	-0.221232	0.00118935
MYCTH_2090061	Nitrilase/cyanide hydratase and apolipoprotein N-acyltransferase	6.26273	6.37435	6.40713	11.0107	11.723	10.1094	7.02801	8.86594	7.08703	6.80613	7.90399	7.03559	-0.604769	1.0534e-07	0.393078	0.000461206
MYCTH_2090388	Phosphatidylethanolamine-binding protein PEBP	73.8041	76.2137	72.3647	84.9447	76.6567	86.4172	98.1512	97.9759	99.3536	92.9741	99.331	79.5502	-0.746181	5.23313e-25	-0.330193	6.06928e-06
MYCTH_2090403	Protein of unknown function DUF250	48.4373	47.1278	44.5545	59.1796	60.1449	62.9714	41.3502	38.6947	42.0675	51.7342	59.1952	60.4037	-0.137472	0.0899556	-0.112858	0.157437
MYCTH_2090548	Ubiquitin-conjugating enzyme, E2	67.2088	64.6929	65.3458	89.4089	89.7775	90.0834	85.5995	87.3178	91.7809	164.85	143.823	203.433	-0.759644	1.59834e-15	-1.12915	3.39264e-33
MYCTH_2090554	Glutamate/phenylalanine/leucine/valine dehydrogenase	380.894	399.476	396.588	169.216	170.091	160.994	286.64	302.394	301.2	306.64	317.212	390.487	0.0668033	0.452695	-1.22335	5.88159e-51
MYCTH_2090568		520.084	473.793	488.497	293.759	287.712	283.388	304.258	315.303	315.466	286.859	276.139	281.618	0.329973	5.65497e-11	-0.164738	0.00128284
MYCTH_2090577	ATPase, F1/V1/A1 complex, alpha/beta subunit, nucleotide-binding	131.858	134.097	132.559	91.1955	89.7987	92.0117	67.2337	67.3521	66.8101	116.255	121.99	119.448	0.648563	7.13403e-38	-0.589931	7.46485e-32
MYCTH_2090608	NAD(P)-binding	51.5201	55.5688	53.4398	110.679	115.781	101.458	64.8457	65.1024	63.2575	72.266	78.3916	64.2368	-0.603922	1.35031e-18	0.40994	1.35439e-09
MYCTH_2090611	Amino acid permease-associated region	8.6552	7.83817	8.00739	14.4502	13.7343	14.6668	4.58893	4.79358	5.11664	9.88938	10.6485	10.893	0.422187	0.000115056	0.246589	0.0184117
MYCTH_2090680	DNA polymerase alpha, subunit B N-terminal	21.6738	22.5641	21.5386	8.19993	8.65713	7.56613	14.902	15.3938	14.5967	17.3928	13.4046	11.5483	0.21502	0.030869	-0.986577	7.24395e-24
MYCTH_2090891	Barwin-related endoglucanase	775.586	709.528	752.282	2017.09	1991.37	2166.17	1709.59	1669.88	1657.98	567.665	586.958	641.625	-1.50618	7.32894e-109	1.58019	1.45235e-119
MYCTH_2090897		60.2606	56.5375	55.0952	35.1726	31.5712	33.0596	22.0961	22.4669	22.383	25.2326	29.4945	20.9158	1.02528	4.76136e-25	0.200156	0.0519114
MYCTH_2090929	Flavin reductase-like, FMN-binding	40.2895	40.841	37.8985	116.085	124.865	111.429	57.267	62.4504	56.3915	33.6839	41.3076	30.9908	-0.900758	1.46186e-18	1.53184	1.57803e-51
MYCTH_2090930		83.2577	80.62	74.5904	106.276	105.974	100.115	102.497	103.812	99.8468	58.8691	66.4902	47.3469	-0.69601	3.0017e-13	0.656017	7.46892e-12
MYCTH_2091001	Ribosomal protein S9	144.415	134.167	140.113	233.445	225.876	230.337	210.871	206.588	206.139	130.581	115.174	96.5942	-0.910054	5.076e-41	0.815855	3.7508e-33
MYCTH_2091453	Ribosomal protein L7Ae	93.8575	97.1752	98.4342	59.6473	62.6423	62.8801	83.4351	87.0008	85.4697	59.7023	57.3616	47.8525	-0.158174	0.0142107	-0.0299985	0.661429
MYCTH_2091473	Cytochrome bd ubiquinol oxidase, 14 kDa subunit	574.551	551.008	575.679	1562.16	1457.5	1465.53	735.948	699.694	691.967	620.946	621.391	574.601	-0.658508	2.37244e-36	1.10532	1.07234e-100
MYCTH_2091486	AMP-dependent synthetase and ligase	42.0952	44.3928	45.7424	56.8908	55.9824	60.1437	38.6191	41.878	43.7014	49.7108	54.8766	40.9051	-0.245436	0.00385774	0.0518206	0.55657
MYCTH_2091488	Major sperm protein	108.983	102.097	104.513	125.462	132.727	122.599	120.245	122.186	117.014	99.7726	103.37	98.5231	-0.522945	3.2028e-22	0.136083	0.0138642
MYCTH_2091570	Protein of unknown function DUF6, transmembrane	23.1311	23.0511	22.4336	13.4044	15.1006	16.2071	6.9815	6.47495	5.87253	4.5149	4.33049	4.67277	1.49176	8.65087e-35	1.5278	3.46304e-34
MYCTH_2091689	Ribosomal protein S6	95.3473	96.3686	100.523	154.935	141.278	135.688	114.642	109.136	111.533	79.7343	61.788	42.2089	-0.534578	1.82818e-05	1.04421	2.24786e-17
MYCTH_2091974	Transport protein particle (TRAPP) component, Bet3	22.8023	26.9141	23.6075	15.9092	17.3176	19.8747	15.0085	14.6624	15.2097	19.2999	16.6445	15.8325	0.370344	0.000155125	-0.159672	0.11122
MYCTH_2091985	Cyclin-like F-box	12.9104	14.2877	13.5502	12.3252	12.8682	11.5293	23.4345	22.7438	23.2084	14.1328	14.4734	13.038	-1.10508	4.43198e-68	-0.380718	5.94307e-09
MYCTH_2092086	Sterol desaturase	76.5393	82.5128	75.929	98.5882	100.286	97.9597	241.901	248.841	248.741	176.063	207.26	326.749	-1.99035	4.13324e-28	-1.46857	5.57992e-16
MYCTH_2092214		21.7246	21.0434	21.4147	16.7616	18.6185	18.3552	20.4007	20.5988	21.082	20.0996	17.5234	18.2389	-0.287403	2.77697e-05	-0.252901	0.000265545
MYCTH_2092294		16.5781	19.2396	19.4488	20.3351	18.2167	16.4302	10.5178	10.9598	11.0081	11.5233	7.22123	7.03245	0.429566	0.00213461	0.903177	6.33516e-11
MYCTH_2092357		33.5638	37.5591	36.0076	28.8796	27.5044	23.0167	29.482	30.0118	32.9136	28.2015	28.8775	24.5566	-0.123413	0.185525	-0.238623	0.00835211
MYCTH_2092438	PHF5-like	70.2762	68.4825	69.1601	42.8066	39.1587	35.8283	76.9729	75.815	78.7548	46.1768	51.9576	57.8527	-0.490918	3.05936e-07	-0.608005	3.35969e-10
MYCTH_2092577	Ras GTPase	90.6279	89.5919	96.1584	49.1197	55.2111	51.248	58.8767	58.8181	62.147	52.2184	43.5148	38.9565	0.28416	0.000144004	0.0129948	0.874309
MYCTH_2092688	AMP-dependent synthetase and ligase	33.6887	34.4138	32.9312	75.6706	74.0378	69.2131	25.2605	24.6329	25.8342	34.6597	37.4937	30.3341	0.0797538	0.374025	0.896001	6.87719e-28
MYCTH_2092861		62.5177	60.2193	62.1549	91.8996	86.6406	92.7275	574.59	570.027	575.452	204.784	228.182	199.976	-3.55323	0	-1.42218	3.49996e-122
MYCTH_2093040	Amino acid permease-associated region	20.6488	20.7095	21.3142	16.6208	15.7592	17.5373	7.06455	8.08637	8.37875	9.82907	8.70894	12.0652	1.07823	5.24243e-24	0.506773	2.29647e-06
MYCTH_2093073	PUA	59.2067	51.7831	50.1689	23.3623	19.0658	19.1676	36.8911	32.3016	38.1816	31.3733	28.5115	31.3885	0.250509	0.0113403	-0.765248	9.21933e-15
MYCTH_2093133	Nickel/cobalt transporter, high-affinity	5.42034	6.22867	5.9205	2.2718	2.24057	1.4778	3.37595	4.205	3.96975	6.01951	6.35621	9.55988	0.269282	0.141513	-2.07714	7.5564e-32
MYCTH_2093327	HAD-superfamily hydrolase, subfamily IIIA	18.012	17.4929	18.9427	10.2089	8.13433	9.50608	4.71021	4.00823	4.0023	7.67047	8.84176	10.0227	1.76098	1.7525e-39	-0.132767	0.341856
MYCTH_2093591	Hypothetical protein	122.77	131.941	124.687	151.009	158.24	160.013	112.193	120.663	127.894	78.9957	71.1209	84.7006	-0.263397	0.000363355	0.800362	3.98223e-28
MYCTH_2093728	Ubiquitin interacting motif	32.0252	35.8343	32.3446	20.4762	20.662	21.9259	11.5452	11.4176	13.7386	22.267	18.6544	12.6836	1.11225	1.64772e-20	0.0434615	0.73741
MYCTH_2093740	Zinc finger, C2H2-type	40.7415	40.5382	41.1016	26.7818	25.0849	23.0896	49.9157	54.0537	51.2021	33.3317	34.4237	29.935	-0.677879	1.78917e-18	-0.580969	1.63063e-13
MYCTH_2093808	Peroxisome membrane anchor protein Pex14p, N-terminal	64.9698	66.69	69.4569	70.587	69.9324	68.7375	44.3403	39.8324	39.4304	47.9627	35.5483	32.7865	0.36551	0.000113723	0.655421	2.20667e-12
MYCTH_2094032	Phospholipid methyltransferase	79.9229	76.2889	81.4015	58.3837	68.7735	59.3862	54.8396	54.4557	56.6249	44.1272	46.7321	31.9941	0.182666	0.0752248	0.404937	5.05287e-05
MYCTH_2094250	NAD(P)-binding	4.65944	4.57723	5.0262	8.13877	9.41743	8.59841	11.5408	12.075	10.9729	18.1203	14.1554	19.0027	-1.613	1.2373e-46	-1.16834	1.25317e-27
MYCTH_2094324	beta-galactosidase	5.0634	5.58905	5.99147	7.64287	8.86723	6.6127	5.39339	5.43388	5.70998	3.01064	1.69488	2.04663	-0.327509	0.0442486	1.58599	5.5172e-23
MYCTH_2094326	Bacterial surface antigen (D15)	96.038	95.4359	96.4278	61.4495	66.8233	68.6384	91.0057	87.4246	88.0399	67.4437	70.0824	80.8177	-0.224461	0.00451118	-0.351168	6.80092e-06
MYCTH_2094591	Alcohol dehydrogenase, zinc-binding	8.92394	8.0642	8.6744	9.77234	10.7417	7.07843	14.7208	14.928	15.8664	1.07792	0.539405	0.305204	-1.16138	9.67859e-09	3.64602	6.22131e-52
MYCTH_2094697		119.162	134.502	132.1	102.295	104.913	94.3318	126.611	132.686	133.577	83.6334	68.1157	58.2412	-0.363	3.71897e-06	0.328644	3.06704e-05
MYCTH_2094824	Haem peroxidase, animal	0.702754	0.931101	1.02355	0.807484	1.43926	1.16755	0.933809	1.06145	0.897965	2.12255	2.52578	2.31572	-0.460275	0.0269248	-1.23096	1.32354e-10
MYCTH_2094933	Protein kinase ATP binding, conserved site	176.18	185.991	183.894	84.4635	90.243	85.8781	99.2072	104.705	102.225	89.7118	86.9238	95.9341	0.498807	1.8177e-16	-0.265114	1.64183e-05
MYCTH_2095026		29.4394	30.4783	32.8148	27.0667	26.9642	29.2006	15.4748	14.8278	14.0908	20.8303	16.7889	23.1049	0.726247	4.01814e-11	0.256563	0.0216368
MYCTH_2095112	Histidine triad (HIT) protein	62.929	55.3538	64.2172	46.6568	47.8498	39.653	234.558	242.753	238.768	236.829	214.326	197.743	-2.30664	1.06173e-196	-2.47055	1.42746e-221
MYCTH_2095122	Aminotransferase, class I and II	94.6878	97.0522	97.4012	42.2671	39.2313	43.3484	72.5099	70.6878	65.6398	43.8384	44.173	39.3048	0.133026	0.0394063	-0.22644	0.000434339
MYCTH_2095162		21.9985	23.7446	23.0297	17.3699	16.6894	15.7678	12.6485	13.8969	12.5002	10.2954	10.2573	11.5317	0.481132	1.21313e-08	0.436698	4.73815e-07
MYCTH_2095260	AAA ATPase, conserved site	198.269	215.935	195.574	71.5614	70.7958	68.2075	95.8322	98.524	100.497	95.7942	111.443	133.841	0.711865	2.05467e-13	-0.901212	1.2537e-20
MYCTH_2095291	C-5 cytosine-specific DNA methylase	10.1022	11.3329	10.7244	14.5057	16.1156	14.6193	10.7039	11.5399	11.4462	7.06913	6.42075	6.79843	-0.403627	2.41103e-09	0.958854	5.91258e-46
MYCTH_2095369	Major facilitator superfamily	4.85947	4.12124	4.10559	5.9949	5.20256	5.73312	4.14943	2.98942	3.42282	3.53161	3.68393	3.47727	-0.0272197	0.865449	0.463432	0.00115701
MYCTH_2095451	Alkyl hydroperoxide reductase/ Thiol specific antioxidant/ Mal allergen	514.059	487.23	503.562	892.873	841.174	816.571	1184.25	1133.13	1129.77	1285.03	1181.63	910.965	-1.53151	1.42248e-86	-0.599032	1.9378e-14
MYCTH_2095534	RPEL repeat	121.529	109.973	112.731	36.7244	32.7407	37.661	40.7642	42.4703	41.0575	212.578	199.319	233.728	1.13497	1.63476e-41	-2.79147	3.18206e-245
MYCTH_2095610	Protein kinase, core	72.7881	70.7124	69.2062	35.062	31.58	37.179	61.8867	57.0958	57.7209	70.9662	70.6101	70.1534	-0.0685555	0.322005	-1.22692	9.40463e-81
MYCTH_2095639		4.50737	3.91871	3.84273	4.46697	5.97991	4.56211	452.896	457.217	434.606	202.448	144.757	108.99	-7.11004	0	-5.1136	1.60344e-197
MYCTH_2095744	GRIM-19	125.373	121.276	128.832	224.665	204.567	214.226	133.665	137.914	140.26	98.0932	87.9614	97.7634	-0.468692	6.29192e-14	0.982937	8.76932e-57
MYCTH_2095899	Lipocalin	22.246	22.176	21.7677	16.3156	14.8927	13.5956	28.4026	30.5284	26.2672	14.0292	14.9289	17.6144	-0.699503	2.24846e-11	-0.256498	0.0202896
MYCTH_2095925	Proteasome maturation factor UMP1	457.775	477.267	457.337	212.555	242.86	204.939	225.269	229.194	225.201	122.25	105.695	89.203	0.698466	1.07938e-21	0.862748	1.55202e-31
MYCTH_2096067	Scavenger mRNA decapping enzyme, N-terminal	103.922	101.909	112.774	123.903	126.759	121.529	64.9974	64.8586	61.8146	70.0484	65.996	66.1573	0.397505	1.29994e-15	0.682011	9.69427e-44
MYCTH_2096092	Phospholipase D/Transphosphatidylase	77.3316	79.844	73.2414	61.3439	63.7115	60.7335	62.4804	66.2245	68.4651	61.3797	57.3095	58.5728	-0.110972	0.0428552	-0.130616	0.0159245
MYCTH_2096131	Bromodomain	96.5777	96.0864	101.312	128.778	128.488	125.418	128.36	135.734	129.266	139.166	132.107	130.476	-0.755632	3.85898e-78	-0.268379	3.76682e-11
MYCTH_2096246	Nonaspanin (TM9SF)	57.057	57.0105	53.3702	40.9427	39.5302	41.4433	40.4394	38.7924	40.4504	43.9511	52.9175	46.6949	0.148339	0.0673444	-0.437519	2.08821e-08
MYCTH_2096307	Forkhead-associated	33.6401	32.9132	34.0557	19.6623	18.8661	17.2131	27.5449	27.4123	27.646	20.6252	18.7035	14.2028	-0.0512028	0.607995	-0.136811	0.154317
MYCTH_2096317	UbiA prenyltransferase	10.4708	11.716	10.8097	11.0217	9.5032	10.3691	68.2352	68.3506	68.9321	48.0254	45.4474	42.1585	-2.97617	0	-2.332	2.81919e-252
MYCTH_2096341	Ribosomal protein S12, bacterial-type	246.084	222.087	221.35	531.51	505.704	555.416	202.478	183.387	184.348	155.866	156.288	148.025	-0.0614466	0.410788	1.59271	2.05173e-120
MYCTH_2096434	Glutamine amidotransferase superfamily	29.7339	27.401	27.2716	13.8481	12.1133	13.5523	26.0414	24.6908	26.4083	40.7889	38.2554	41.2365	-0.205464	0.00432202	-1.80474	2.45559e-145
MYCTH_2096529	Helicase, superfamily 1 and 2, ATP-binding	47.4195	45.521	47.4581	37.8697	37.1971	36.9465	29.5334	27.285	28.1496	30.1966	29.7674	30.119	0.388549	1.98298e-11	0.115233	0.0533066
MYCTH_2096678		42.7687	36.306	42.0734	32.7545	33.672	30.1465	32.9972	32.9577	34.7162	42.3753	38.2732	43.0009	-0.0671051	0.443855	-0.55502	7.30257e-12
MYCTH_2096690	Peroxisome membrane protein, Pex16	42.9633	44.181	41.1188	36.9145	33.0884	37.2633	30.0387	29.6389	27.5313	24.5584	22.5189	13.2066	0.220217	0.113789	0.639542	1.95643e-06
MYCTH_2096708		260.781	272.727	266.203	305.832	324.643	306.466	374.383	367.212	376.618	209.848	192.84	184.983	-0.82001	1.63658e-70	0.475501	2.73066e-24
MYCTH_2097168	Aldehyde dehydrogenase, conserved site	15.1098	15.6824	13.6279	33.3741	35.1469	30.5968	11.0251	11.5906	10.7446	14.995	11.9408	16.467	0.0772461	0.515116	0.993157	1.04975e-20
MYCTH_2097277		10.0963	11.3422	10.6838	6.59236	7.57756	7.31866	5.8068	6.37093	5.70408	9.40847	7.06128	6.634	0.508747	5.67971e-06	-0.297518	0.00864942
MYCTH_2097429	NIF system FeS cluster assembly, NifU, C-terminal	82.4038	86.5926	82.0234	82.705	81.1525	80.3724	99.6522	101.958	103.556	52.2906	56.3892	57.8692	-0.617981	2.26662e-19	0.351286	5.1718e-07
MYCTH_2097501	AMP-dependent synthetase and ligase	363.632	384.415	373.382	357.197	363.6	352.799	132.843	133.814	135.381	176.03	176.278	175.515	1.14361	3.07407e-232	0.824769	4.7946e-122
MYCTH_2097570	Chaperonin Cpn60	298.469	295.243	297.38	360.661	365.863	348.72	531.117	518.969	522.306	374.293	411.566	398.166	-1.15524	7.51083e-101	-0.340347	5.48151e-10
MYCTH_2097686	WD40 repeat-like	29.497	31.3636	31.0345	24.3295	26.1704	25.262	19.425	20.0244	20.5423	24.0683	19.2426	18.0799	0.279023	7.97004e-05	0.109523	0.12997
MYCTH_2097778	Hypothetical protein	87.7589	79.6103	84.8761	78.8532	75.8329	77.1661	109.717	105.002	102.792	70.5248	72.6687	66.6536	-0.66727	7.11606e-29	-0.0551205	0.387195
MYCTH_2097810	Signal transduction histidine kinase, phosphotransfer (Hpt) region	73.5109	73.5674	75.2175	164.565	173.322	157.318	82.4515	86.4068	82.7246	75.4452	56.8456	57.7393	-0.514245	4.34026e-13	1.18801	1.71778e-64
MYCTH_2105956		0.542776	0.484319	0.723898	1.82319	2.07939	2.17846	0.948374	0.840567	0.704734	0.496322	0.528342	0.804852	-0.844384	0.0398014	1.53628	7.00215e-05
MYCTH_2106095	Aldo/keto reductase	24.7814	24.5141	23.5878	37.9729	39.2008	34.7756	26.8356	30.242	26.0455	17.0007	14.2195	20.3075	-0.524497	7.70775e-05	0.921799	2.65176e-12
MYCTH_2106114		0.227412	0.154957	0.43675	0.64086	0.168765	0.734959	0.329653	0.365225	0.173225	0.105865	0.254286	0.236052	-0.412908	0.552032	1.16483	0.075657
MYCTH_2106248	Glycosyltransferase Family 62 protein	47.3284	48.9467	43.453	33.9249	37.2724	42.5003	23.5902	22.852	28.2981	26.8281	25.5845	19.9961	0.566213	9.03075e-08	0.454621	1.97738e-05
MYCTH_2106260	ABC transporter-like	170.964	191.094	170.717	77.3751	75.3025	79.7928	64.5399	66.0004	66.3485	18.4628	17.9087	18.3223	1.09942	3.07687e-92	1.88908	1.4196e-252
MYCTH_2106347	MFS general substrate transporter	2.79173	3.26487	3.0547	2.24718	2.6929	1.68843	3.11262	3.53435	2.28282	3.52552	3.92279	4.0384	-0.306865	0.157926	-0.994767	1.80786e-06
MYCTH_2106437	ATP-grasp fold	41.9315	44.2314	42.4208	43.7636	40.8253	42.0538	34.5519	37.5641	36.3236	35.8796	31.7858	27.4342	-0.0900517	0.230113	0.217706	0.00256628
MYCTH_2106506	Peptidase S28; serine protease	6.83898	7.04758	7.3355	7.61918	6.39903	8.12297	2.96033	2.57151	2.9129	2.68465	1.99144	2.4766	0.991795	6.57839e-12	1.43722	4.79391e-23
MYCTH_2106582		0.488999	0.408334	0.690538	0.12159	0.145545	0.0475376	0.281453	0.190559	0.224086	0.61931	0.331689	0.447861	0.851487	0.0714164	-2.33086	6.57095e-06
MYCTH_2106616		12.4168	10.3389	12.2601	15.0651	15.258	12.8037	8.4371	7.72937	6.82806	6.32974	6.34409	6.78608	0.272394	0.0437972	0.948433	3.74145e-13
MYCTH_2106642	BTB/POZ fold	0.920088	0.793802	0.897983	0.60299	0.606298	0.345764	0.876239	0.987972	1.22982	7.67819	5.18146	4.96955	-0.57834	0.0193698	-3.70753	2.31002e-55
MYCTH_2106715		3.61078	4.53133	3.36693	6.71767	6.525	6.20134	3.31531	3.41722	2.85231	4.62597	3.62609	2.559	-0.0738838	0.738261	0.653541	0.000912028
MYCTH_2106723	Hypothetical protein	14.5794	16.7343	15.841	11.8733	14.5283	10.7332	181.844	175.018	181.794	88.3915	77.3514	66.6996	-3.85162	0	-2.84048	1.40757e-207
MYCTH_2106732		0.26039	0.236571	0.11113	0.522828	0.421611	0.602465	0.622804	1.25456	1.04131	0.378802	0.3685	0.32096	-2.59167	3.29873e-09	0.334519	0.456402
MYCTH_2106779	Ankyrin	7.31988	8.75945	7.68121	7.54616	6.63916	6.96658	6.49346	6.07797	6.8955	4.20506	3.86115	4.05663	-0.0506531	0.615603	0.605576	1.02916e-10
MYCTH_2106818		1.18467	1.30581	1.71011	3.6269	3.79048	4.54909	1.913	2.30828	1.57436	1.94643	1.09577	1.44668	-0.798742	0.00509661	1.22567	7.2983e-06
MYCTH_2106821	Zinc finger, RING-type	58.1059	59.1864	57.6145	43.7226	47.6991	40.6402	319.312	326.079	318.504	27.3725	29.6983	30.0234	-2.79825	0	0.399669	1.54402e-07
MYCTH_2106971	Exonuclease	23.8537	21.1112	21.3788	8.27515	9.12297	7.75747	10.9457	10.819	11.312	10.1471	11.5198	10.3309	0.669435	3.35013e-07	-0.548068	8.06832e-05
MYCTH_2107070		17.1097	12.2847	15.6528	23.1243	27.4385	31.1974	12.7597	16.2656	11.7134	5.8009	5.52159	6.00859	-0.185069	0.313783	2.04041	8.46437e-31
MYCTH_2107102	Ribosomal protein S19/S15	1229.18	1158.66	1162.86	603.811	575.299	603.027	975.953	961.435	933.512	782.156	872.565	892.485	-0.0289761	0.702331	-0.717296	4.13602e-26
MYCTH_2107104	Alcohol dehydrogenase, zinc-binding	9.10971	8.87831	9.45458	2.38046	1.94432	2.26283	309.94	329.758	326.486	4.08654	4.14972	8.68213	-5.47313	5.61149e-101	-1.56855	8.77629e-09
MYCTH_2107169		2.60628	2.48103	2.73989	2.91625	3.72349	3.6316	5.95871	7.24801	8.40019	5.97715	3.65622	5.17188	-1.79911	5.67443e-16	-0.717973	0.00137677
MYCTH_2107271		13.2681	12.4683	12.9234	1.22128	1.14702	1.39571	2.02963	1.44555	1.77754	9.10445	10.2277	9.60241	2.53895	3.39964e-56	-3.14603	1.62182e-74
MYCTH_2107294		0.267784	0.304111	0.214286	0.377315	0.383902	0.737586	0.946178	1.12891	1.20532	2.54512	1.16964	1.1292	-2.39814	4.24305e-07	-1.87821	1.484e-05
MYCTH_2107298		0.777266	1.76541	1.77709	6.21911	6.29256	8.28836	11.9512	12.0705	12.6293	4.23215	3.28829	6.98742	-3.43089	7.57877e-33	0.319773	0.263511
MYCTH_2107377		1.299	1.03265	1.07098	0.524136	0.645321	0.143118	2.20825	1.97714	1.49648	2.0615	1.6712	3.99907	-1.07398	0.00569776	-2.76332	2.01476e-12
MYCTH_2107379	Thioredoxin-like fold	0.695628	0.332026	0.645395	0.788387	1.3773	0.910813	0.81108	0.510017	0.722556	0.844769	0.517849	0.850245	-0.620086	0.141739	0.280652	0.501348
MYCTH_2107416		12.5105	16.1161	11.0903	9.47157	9.95185	10.0806	2.77439	4.12334	4.13765	13.1834	8.35158	12.5982	1.51147	1.17414e-07	-0.403814	0.148448
MYCTH_2107516		13.9741	14.8405	15.763	16.0757	16.4253	17.576	4.46307	4.88044	4.57787	8.0867	7.12881	6.15646	1.34346	1.13818e-50	1.03236	7.38497e-32
MYCTH_2107611	Hypothetical protein	2.89452	2.85671	3.19862	2.11206	1.74355	2.42977	0.824184	0.913119	1.14536	0.401028	1.15592	0.625934	1.29735	0.000774844	1.30445	0.00118344
MYCTH_2107631	Hypothetical protein	0.293026	0.443702	0.729508	0.739746	0.922549	0.932664	0.991121	0.647076	0.693286	0.322078	0.307175	0.295709	-1.01219	0.0341464	1.28962	0.00817383
MYCTH_2107761		1.46869	3.16905	3.2124	0.620826	0.594507	0.404536	0.558859	0.353807	0.228831	0.427314	0.538861	0.571681	2.43929	3.84462e-07	-0.122853	0.821315
MYCTH_2107812	Zinc finger, CCHC-type	0.0196817	0.0223517	0.157497	0.0623972	0.0199173	0.0867384	0.139085	0.21336	0.153327	0.194697	0.0928444	0.127684	-1.67508	0.0500235	-1.48734	0.0869046
MYCTH_2107828	Protein of unknown function DUF1399	27.6963	26.6144	27.4281	6.29145	5.46884	5.85594	17.0126	18.2404	17.5186	19.5073	18.396	15.218	0.296292	6.01949e-05	-1.78943	1.74811e-119
MYCTH_2107928		6.67057	7.43466	8.51948	2.93501	2.23341	1.5573	0.970549	1.37397	1.57121	2.62621	2.41754	0.965239	2.19495	7.94893e-12	-0.0330604	0.925719
MYCTH_2107938	WD40 repeat	27.5996	28.4377	26.661	28.178	27.5013	27.6473	12.9693	14.6876	13.6925	26.0824	28.9692	22.2554	0.664984	1.33838e-12	-0.0916465	0.338189
MYCTH_2107968	Hypothetical protein	11.0179	15.6273	15.9938	48.2727	47.9969	35.4275	23.9057	25.574	25.6886	20.8575	13.8798	7.36256	-1.15675	9.83037e-07	1.45896	4.20653e-10
MYCTH_2107979	D111/G-patch	9.79434	8.71888	11.6246	8.47119	7.39797	7.09036	3.6824	5.64366	5.16004	5.71574	3.81693	3.77212	0.725148	0.00113954	0.595713	0.00831752
MYCTH_2108128		2.30944	2.14038	3.073	3.56263	2.74002	5.07427	4.57426	5.11581	3.66719	3.64541	3.61751	4.87356	-1.16283	4.95948e-06	-0.293835	0.26106
MYCTH_2108150		2.62737	1.53276	2.26567	1.27416	1.09266	1.28875	0.665198	0.238434	0.579461	1.71735	1.62235	1.70449	1.77165	3.63068e-07	-0.662843	0.0458925
MYCTH_2108176	Fungal specific transcription factor	6.49752	7.19179	6.98281	0.771224	1.07206	0.920777	0.53748	0.595477	0.476835	0.63015	0.555265	0.366541	3.34979	9.10115e-49	0.628823	0.0139861
MYCTH_2108207		2.45877	2.4261	2.45137	4.94112	3.95664	6.08409	2.41021	2.57318	3.0145	3.51825	5.28174	7.531	-0.46042	0.192379	-0.332003	0.314604
MYCTH_2108297		26.1021	28.6074	31.1739	2.60983	3.69111	4.31165	0.330456	1.00681	0.710372	0.619048	0.318631	0.492972	5.06631	2.29616e-38	2.70688	3.11844e-10
MYCTH_2108406	Cytochrome P450, E-class, group IV	0.115854	0.206753	0.0706349	0.332312	0.234481	0.182348	0.0359871	0.279092	0.103148	0.346707	0.485792	0.386535	-0.411799	0.610891	-0.906199	0.185525
MYCTH_2108417		2.2629	2.18915	1.87788	1.97804	2.31825	2.89331	0.850437	1.00951	2.26344	3.739	2.51859	1.8124	0.279019	0.463426	-0.356281	0.31493
MYCTH_2108494	Hypothetical protein	4.86384	5.47761	4.02186	1.54199	1.76374	0.848475	1.18978	1.12288	0.547313	2.97178	2.08196	2.62949	1.99707	1.00519e-07	-1.07819	0.00372139
MYCTH_2108524		0.670322	0.851295	0.869012	0.92165	0.671051	0.714711	0.697421	0.763995	0.756165	0.46975	0.249341	0.551767	-0.229422	0.499524	0.672239	0.0427063
MYCTH_2108584		17.4647	17.4414	19.4883	32.7715	29.7832	29.7102	22.8124	25.0203	24.4431	12.3816	13.6482	15.116	-0.745272	6.79737e-11	0.964139	3.59834e-17
MYCTH_2108644		0.4426	0.623275	0.717797	0.486435	0.465813	0.253573	0.596675	0.511788	0.55168	1.19503	1.50327	2.09034	-0.238346	0.586217	-2.19179	2.33053e-08
MYCTH_2108831		8.37633	7.60413	9.44147	14.4016	12.3562	13.7708	11.2477	7.71721	8.86424	5.684	6.44108	9.57354	-0.467869	0.0240553	0.69835	0.00056968
MYCTH_2109000	Cytochrome P450	1.77207	2.13261	2.20114	0.237578	0.521925	0.641087	1.0208	1.01945	0.769236	4.46326	4.26979	5.66231	0.783886	0.00297177	-3.56533	8.06092e-40
MYCTH_2109027	Major facilitator superfamily	0.656596	0.551987	0.664166	0.126158	0.181215	0.178504	0.194684	0.451926	0.150574	0.57559	0.500582	0.320855	0.908446	0.0796746	-1.71779	0.000997601
MYCTH_2109153	Protein kinase, core	1.41528	1.69494	1.92187	0.815794	1.24993	0.680421	4.78387	5.765	4.38347	4.3723	6.23118	4.14003	-1.90566	1.05855e-15	-2.62458	1.10024e-24
MYCTH_2109166		1.37664	2.46971	1.02179	4.40655	3.51309	3.34121	0.99778	2.40314	1.24342	3.45968	1.31763	1.00958	-0.2686	0.544315	0.784757	0.0545742
MYCTH_2109239		3.6668	4.40917	3.78081	6.87073	4.3967	5.56765	8.6095	8.09104	8.19361	6.70594	4.39297	6.63669	-1.40907	7.01563e-14	-0.266872	0.169748
MYCTH_2109422	Heterokaryon incompatibility	0.0856735	0.194591	0.18282	0.339514	0.151723	0.188783	0.628716	0.722357	0.756415	1.1217	0.718482	1.16718	-2.53445	3.81213e-05	-2.33932	4.97458e-05
MYCTH_2109468		3.81973	3.01243	2.67171	2.52286	2.00789	1.57816	1.23429	1.77645	1.54295	4.7788	3.03649	3.04247	0.730718	0.00953914	-1.01912	0.000196403
MYCTH_2109594		44.4575	39.1543	38.034	178.438	176.6	195.768	67.9578	67.4397	53.1723	42.2642	41.0227	20.2293	-0.967813	2.67062e-06	2.22152	5.86559e-28
MYCTH_2109614		16.886	17.7165	17.7994	46.5023	47.5668	46.9121	4.22844	3.11024	3.95087	15.6492	11.6249	15.0557	1.87427	6.63979e-71	1.54041	5.44917e-58
MYCTH_2109689	Hypothetical protein	0.945414	1.33483	1.33587	0.648055	1.42217	1.29499	2.27792	2.49295	2.60101	0.386582	0.53571	1.1272	-1.36691	0.000868819	0.517981	0.250855
MYCTH_2109705	Heat shock protein DnaJ, N-terminal	2.80478	2.94691	3.54223	4.65772	4.57611	3.93107	1.97065	1.83856	1.48641	2.70906	1.50011	3.61441	0.47556	0.0842597	0.557565	0.033733
MYCTH_2109793	EAP30	49.0972	47.9351	48.8955	28.3073	33.8429	28.5926	13.8929	14.1908	15.5619	15.1418	12.5448	15.0456	1.40537	6.08979e-50	0.89066	2.89699e-20
MYCTH_2109943		0.324256	0.483318	0.670311	0.813826	0.533222	0.714505	0.220329	0.122052	0.42101	0.306612	0.403646	0.578487	0.599366	0.3164	0.47694	0.391774
MYCTH_2109950		13.7222	13.0329	15.9328	12.9064	14.0818	12.9533	9.3289	9.17306	9.09521	9.47574	7.5235	7.46783	0.293978	0.0109593	0.511836	7.8555e-06
MYCTH_2109970	Delta 1-pyrroline-5-carboxylate reductase	84.5976	81.6684	80.5731	36.4701	38.1382	26.2458	78.9577	76.0004	72.5609	39.3581	48.9834	50.0874	-0.218316	0.0701176	-0.661896	1.81664e-08
MYCTH_2110132		0.406623	0.482773	0.690214	0.332046	0.355378	0.509092	0.301415	0.289414	0.287975	0.881923	1.20127	0.503607	0.507864	0.327788	-1.31761	0.00476459
MYCTH_2110233	Lipocalin	8.0663	7.17458	7.38441	2.99324	3.38976	3.28349	2.2493	1.67617	1.80363	3.25339	3.38231	3.43538	1.64435	1.58429e-22	-0.259022	0.136147
MYCTH_2110320		0.469975	0.598424	0.531834	0.87291	0.994438	0.470728	0.371601	0.411699	0.458583	0.116021	0.238869	0.35109	0.026295	0.953397	1.53257	0.000239028
MYCTH_2110559	SANT, DNA-binding	0.215432	0.622761	0.334336	1.10726	1.66481	0.960206	2.38473	2.34719	2.53268	0.706572	0.626176	0.520924	-2.9837	3.56867e-22	0.81138	0.00876286
MYCTH_2110651	Alcohol dehydrogenase GroES-like	0.262761	0.213147	0.420532	0.456186	0.05698	0.330858	0.285671	0.29389	0.896781	1.22321	1.29854	4.91913	-1.05545	0.127641	-3.35879	1.92702e-07
MYCTH_2110837	Calcium-binding EF-hand	63.8432	57.529	66.557	20.6752	22.3451	20.9107	23.6243	21.404	21.9023	44.2217	51.0992	63.5757	1.15384	2.46799e-22	-1.51885	1.21195e-37
MYCTH_2110839		5.91682	5.25872	5.72181	1.19199	1.10141	1.30815	1.44144	1.38246	1.52105	1.75029	1.0787	1.02702	1.62362	5.4372e-14	-0.292402	0.247151
MYCTH_2110987	cutinase	5.88082	7.58664	7.59554	13.6832	13.9906	10.0883	2.46769	3.5728	3.10782	4.20251	1.8927	2.40957	0.8679	0.000133005	1.96464	9.30677e-19
MYCTH_2111026		1.39403	1.70128	1.15438	2.35267	1.76866	1.97144	2.05846	1.80442	1.96668	0.581147	0.785198	0.728894	-0.795	0.07904	1.33663	0.00331273
MYCTH_2111053		2.565	2.74554	2.73674	1.12163	1.13375	1.49422	2.59632	3.37365	3.15428	2.50478	1.14354	2.06569	-0.516155	0.241035	-0.796235	0.0737967
MYCTH_2111125	TonB box, conserved site	21.2766	24.6043	23.0238	21.0147	23.8653	20.8625	8.63093	9.05241	9.32284	11.4609	8.27682	6.87071	1.01439	9.63765e-17	1.11345	6.73676e-20
MYCTH_2111167	Ubiquitin-conjugating enzyme, E2	157.173	138.178	139.937	94.9372	95.4742	100.566	120.649	115.959	117.892	150.44	168.664	198.397	-0.0387626	0.719606	-1.03474	7.774e-27
MYCTH_2111197		0.635479	0.74119	1.08118	0.544504	0.417136	0.39738	0.205398	0.393061	0.21408	0.519697	0.0720176	0.690819	1.26776	0.0476773	-0.100445	0.881364
MYCTH_2111202	Terpenoid synthase	18.5371	21.7069	18.9845	10.1878	11.0003	8.26305	8.78096	9.4176	8.23173	5.0179	3.88325	4.07755	0.827422	9.54757e-11	0.987337	3.06801e-13
MYCTH_2111272	Fungal lignin peroxidase	0.829623	1.08872	0.786819	1.38327	1.52985	0.995295	0.681478	0.488538	0.72769	0.0429117	0.386525	0.502332	0.169068	0.751907	1.85629	0.000239576
MYCTH_2111282	Major facilitator superfamily	13.7885	13.1805	13.0519	11.8155	11.5185	14.4025	15.0515	14.3974	13.6131	26.0765	26.7264	35.2145	-0.441343	0.000323848	-1.42486	3.36988e-33
MYCTH_2111310	Region of unknown function DUF1744	0.0766552	0.0652904	0.0817878	0.243021	0.135752	0.274481	0.437528	0.230828	0.13934	0.0892112	0.361604	0.397837	-2.18821	0.00698634	-0.593619	0.423537
MYCTH_2111332		0.457339	0.479427	0.450425	1.04096	0.213606	0.0775198	0.573708	0.508491	0.584669	0.163769	0.331907	0.091291	-0.602507	0.461234	0.961047	0.260813
MYCTH_2111340		0.316619	0.274966	0.357691	0.905371	0.980075	1.29276	2.69305	1.90684	1.85718	0.953716	0.93715	1.40159	-3.10138	3.31544e-16	-0.249872	0.497866
MYCTH_2111394		1.60343	0.758726	1.21181	0.847228	0.608483	0.883299	1.8885	1.12661	3.60859	1.01079	1.26064	2.08043	-1.22094	0.0306167	-1.09789	0.0651513
MYCTH_2111445		3.49597	3.62195	3.50755	8.95738	8.29213	10.2172	0.760155	0.472803	0.930123	0.571032	0.244318	0.954942	1.95341	2.5138e-11	3.77537	9.38159e-38
MYCTH_2111512		0.145969	0.442055	0.441271	0.539896	0.246194	0.214431	0.581885	1.08422	0.85918	1.21747	0.280532	0.56818	-1.63954	0.00325492	-1.2206	0.0307217
MYCTH_2111519	Zinc finger, C2H2-type	6.76259	6.07698	6.76583	4.23001	2.3025	3.01744	5.6802	5.65874	5.14246	18.315	16.5854	13.9133	-0.083514	0.622209	-2.55021	2.60808e-61
MYCTH_2111528	Protein synthesis factor, GTP-binding	18.1074	20.2081	19.1134	18.8823	19.6756	21.8171	16.1915	15.9861	15.3451	19.4333	20.3044	18.5228	-0.0638848	0.41959	-0.148155	0.0471226
MYCTH_2111617	Heterokaryon incompatibility	50.4982	49.7834	51.714	64.8201	56.7565	59.3198	33.1742	36.4376	34.3983	28.0928	25.7549	27.0447	0.212483	0.00471175	0.963885	4.00685e-39
MYCTH_2111679		0.698475	1.32204	1.20067	2.17337	1.96343	1.62461	0.759373	0.560876	0.564288	0.541923	0.447456	1.40974	0.42824	0.496938	1.06829	0.0647476
MYCTH_2111801		1.81033	1.88168	2.35714	2.65889	2.76353	3.88769	3.23581	3.76976	3.95206	4.35657	2.9592	2.70719	-1.19268	1.1468e-06	-0.300015	0.22421
MYCTH_2111918		65.1826	61.0951	64.0455	97.8283	101.282	90.533	514.951	500.01	499.296	490.536	512.24	671.716	-3.3275	6.96104e-233	-2.73639	9.08851e-160
MYCTH_2112012		0.307701	0.378562	0.492454	2.33037	2.8284	2.28833	0.613302	0.741252	0.958836	5.16263	3.54814	4.59123	-1.31581	0.000181722	-1.02984	1.56208e-05
MYCTH_2112063		0.391452	0.486893	0.238664	1.87138	1.60341	2.44396	0.648505	0.291884	0.174259	0.390489	0.840247	1.30604	-0.340829	0.544972	1.01236	0.0323875
MYCTH_2112071	ATPase, F1/V1/A1 complex, alpha/beta subunit, nucleotide-binding	11.2309	11.808	9.35768	9.2264	8.91558	8.61357	9.59983	7.95886	8.18247	8.3596	8.65311	8.9852	-0.00607798	0.965021	-0.157944	0.217373
MYCTH_2112126	Xylose isomerase	1.54352	2.12371	1.80522	3.32502	3.48445	2.15844	4.03388	0.893833	1.66494	0.690902	0.497861	0.885808	-0.617445	0.17116	1.91995	2.34174e-05
MYCTH_2112160	Multicopper oxidase, copper-binding site	5.54283	5.35904	5.08813	4.59101	4.87644	4.01623	4.20741	3.60884	5.10904	2.20836	2.32942	1.58737	-0.0308633	0.891085	0.934877	1.41672e-05
MYCTH_2112181	Tannase and feruloyl esterase	59.7887	61.0625	59.2903	24.0544	24.822	24.8428	22.1558	24.4806	25.6899	32.1941	32.7903	41.1857	0.981137	2.04616e-27	-0.729342	9.91931e-16
MYCTH_2112226	Acyl-CoA N-acyltransferase	1.22934	1.17744	1.46968	1.8313	1.72369	1.33812	0.563595	0.856334	0.81539	12.4454	21.8148	25.9437	0.462681	0.082248	-3.83283	3.53581e-70
MYCTH_2112358	Colipase	0.15449	0.0825636	0.12605	0.384142	0.248304	0.140174	0.20748	0.262706	0.198229	0.0740334	0.0857381	0.176867	-1.2036	0.0365249	1.00851	0.080663
MYCTH_2112431		3.55206	2.1776	2.21357	10.5303	9.16139	8.4158	4.85282	4.5435	4.01607	1.57307	0.593135	1.6722	-1.08568	0.00102829	2.69055	1.2773e-15
MYCTH_2112463	Cyclin-like F-box	55.8928	52.1795	55.2123	21.4952	22.1838	22.8904	29.4762	31.9072	31.1359	36.8267	39.0698	38.0529	0.484951	2.16324e-13	-0.975793	3.96796e-48
MYCTH_2112484		0.766926	1.05241	0.988751	1.3958	1.90793	1.58432	2.0729	2.30941	2.11324	3.47102	3.18233	2.72264	-1.54922	2.70132e-11	-1.13649	3.11154e-07
MYCTH_2112496	Cytochrome P450	1.53368	1.81584	1.42747	2.81044	2.32805	2.5526	2.05764	2.16175	1.99978	0.816493	0.820969	0.550405	-0.718144	0.0029609	1.60909	2.90355e-10
MYCTH_2112541	Protein of unknown function DUF1338	0.136117	0.293705	0.232369	0.805526	0.578533	1.13976	0.221977	0.163953	0.212079	0.221777	0.228303	0.54749	-0.204757	0.724356	1.14527	0.0161879
MYCTH_2112630		0.461551	0.931844	0.674845	0.99357	0.813057	1.52556	0.94783	0.988335	1.36723	3.08365	1.73823	2.01837	-1.02397	0.00160546	-1.22755	3.86082e-05
MYCTH_2112674	GCN5-related N-acetyltransferase	31.9716	28.2667	26.7175	41.8113	41.411	42.1638	73.4167	72.6641	73.9617	47.7994	44.5081	38.8632	-1.67367	1.71258e-76	-0.262118	0.00480105
MYCTH_2112679		2.53007	2.23885	2.68228	4.83084	4.58799	4.52753	1.50673	1.73402	2.07005	2.08803	1.79068	1.37304	0.154444	0.429552	1.21419	1.17328e-11
MYCTH_2112701		7.87782	8.78508	8.05868	1.00845	1.78756	0.760573	0.39733	1.19833	1.4341	2.76464	2.91591	5.901	2.69607	1.28253e-12	-1.91258	4.86865e-07
MYCTH_2112712	TPP-binding enzymes, conserved site	0.426727	0.389592	0.366024	0.548216	0.279422	0.331871	0.363868	0.393054	0.512775	0.370034	0.228051	0.260552	-0.437885	0.308395	0.243519	0.581998
MYCTH_2112717		0.183929	0.533805	0.632344	0.691097	0.703161	0.202646	0.0666553	0.295391	0.254733	0.285409	0.0856936	0.159097	0.794299	0.285256	1.41103	0.05175
MYCTH_2112775		4.03707	4.16151	4.20797	4.52879	5.1853	4.60185	2.66719	3.64699	2.8547	3.48761	3.49954	3.90839	0.103646	0.596979	0.194624	0.290818
MYCTH_2112795		1.76733	1.76526	1.5676	1.82266	1.14204	1.00878	0.787087	0.512952	0.265409	0.346933	0.267855	0.442041	1.36635	0.0152632	1.718	0.00275406
MYCTH_2112799		1.76823	1.35124	2.38032	0.419128	0.334466	0.637251	0.179663	0.43791	0.394801	0.346183	0.138588	0.064325	2.11451	3.02437e-06	1.14614	0.0275789
MYCTH_2112885		1.19849	0.894417	1.57102	0.434238	0.207914	0.905451	0.930701	0.494942	0.320113	0.637623	0.682023	0.888585	0.732555	0.279641	-0.71543	0.294452
MYCTH_2112920		0.838061	0.811149	0.792564	1.4291	1.32996	1.35354	0.766177	0.802969	0.71223	0.36575	0.369381	0.593113	-0.23649	0.469372	1.43568	3.71996e-06
MYCTH_2112941		2.91687	2.952	2.62523	4.63417	3.67466	4.76588	1.59638	1.38623	1.50459	2.21691	1.58086	2.52307	0.583059	0.0157855	0.856876	0.000155136
MYCTH_2112958		92.6261	97.4507	89.6833	67.4333	72.1155	63.8315	31.2447	33.2377	33.4443	20.2158	19.0358	14.8494	1.17844	2.76371e-41	1.71172	2.38271e-79
MYCTH_2113028		0.77063	0.722362	1.018	2.08119	1.39878	2.07546	0.638338	0.63355	0.343055	0.982273	0.166697	0.571361	0.303039	0.528105	1.51748	0.00054187
MYCTH_2113078		5.65515	4.2759	4.58886	1.27387	1.20481	1.11495	2.73433	2.5454	3.3544	5.35176	5.27299	6.21755	0.415455	0.0163652	-2.42765	5.35416e-41
MYCTH_2113081		1.7877	1.91079	2.0196	3.27829	3.37875	3.62062	0.371564	1.10831	0.436918	1.13205	1.10236	1.84197	1.26035	0.000817912	1.13704	0.000924124
MYCTH_2113082	Protein kinase, core	2.53599	2.53652	2.48238	0.639256	0.753422	0.307602	1.3912	1.14898	1.35333	2.43692	2.82917	2.89798	0.61804	0.0367053	-2.45901	3.68231e-15
MYCTH_2113155		8.00021	7.2775	8.00774	6.94164	6.64736	6.79499	10.4286	10.0069	9.71342	10.3694	10.3639	8.81794	-0.707357	2.56512e-11	-0.734733	6.26725e-12
MYCTH_2113181	ABC-2 type transporter	7.2837	9.04895	6.90635	1.05485	1.12482	1.42633	2.35999	2.27862	2.54905	2.6176	2.38063	2.217	1.35473	1.1139e-17	-1.19781	4.69493e-13
MYCTH_2113210	Cyclin-like F-box	1.48856	1.59104	2.10206	1.48053	0.531661	0.289418	0.285589	0.421875	0.272855	1.1719	0.963795	2.44263	2.07482	0.000590422	-1.18964	0.0317765
MYCTH_2113259		0.274063	0.200083	0.271527	0.455119	0.0396205	0.496064	3.70319	3.30109	3.27373	2.0732	1.08762	1.06678	-4.1159	1.90042e-18	-2.28451	8.62259e-07
MYCTH_2113341		0.860225	0.926388	0.743752	0.783672	0.555332	0.800696	0.338616	0.19651	0.292706	0.742216	0.295404	0.654283	1.26797	0.00426631	0.15434	0.728329
MYCTH_2113362		17.4566	14.4555	17.101	10.0474	8.88535	15.1975	4.54696	2.62831	4.53309	7.31617	5.28289	3.4042	1.72711	3.08118e-12	0.904554	0.000271963
MYCTH_2113368		0.969233	0.683202	0.629987	0.753476	0.980834	0.957395	0.254351	0.0402567	0.277725	0.181516	0.326999	0.303551	1.64603	0.00106214	1.52071	0.00175518
MYCTH_2113390		62.1565	59.6868	62.5707	40.4411	42.5788	37.6649	58.3991	60.0492	56.8457	55.1307	61.5143	48.4361	-0.262129	0.000907353	-0.651743	7.54226e-17
MYCTH_2113417		1.05777	0.832372	0.622061	1.35547	2.03129	2.88141	1.31299	1.04335	1.27175	0.591284	0.48894	0.799693	-0.864428	0.0134126	1.54038	7.11906e-06
MYCTH_2113426	Hypothetical protein	1.09756	1.33549	1.05952	3.23107	3.09409	2.93676	3.21043	3.52538	3.17586	2.43303	1.4519	1.69533	-1.84298	7.38122e-13	0.540994	0.0320352
MYCTH_2113446	Mitochondrial substrate carrier	25.6869	26.1134	27.7316	22.3941	24.6437	23.3475	28.0792	32.0681	29.1378	15.9963	13.6968	12.821	-0.501746	7.66302e-09	0.530488	6.26285e-09
MYCTH_2113540	Ankyrin	45.7714	49.9145	49.6815	20.0195	23.4174	19.4376	21.5187	24.055	25.6403	28.2952	25.3342	20.4254	0.693558	1.51386e-12	-0.431474	1.43291e-05
MYCTH_2113541	Galactose-binding like	108.533	114.785	117.335	134.601	141.27	129.11	57.5675	57.9419	61.2146	41.663	32.9831	28.8617	0.610484	1.8569e-14	1.77409	2.58962e-109
MYCTH_2113569	Thiolase	12.5255	11.523	15.4361	18.4952	18.5463	17.0094	8.86723	8.713	8.49706	8.78582	5.31826	2.61412	0.263185	0.298839	1.50882	2.93352e-10
MYCTH_2113722		1.45035	1.26129	1.63111	2.00216	2.02306	2.21696	1.36372	1.79417	1.68293	1.6423	1.53408	1.61056	-0.487862	0.0185809	0.185272	0.369892
MYCTH_2113755	Hypothetical protein	4.61182	4.42753	4.79379	24.745	24.2493	24.227	23.7773	21.0172	21.7294	28.4408	16.3476	22.0228	-2.60165	2.72564e-57	-0.0585718	0.725529
MYCTH_2113877	Ankyrin	2.04272	2.17238	1.78238	1.50925	1.2876	1.31602	1.90087	1.77237	2.29262	9.71073	8.30229	5.77249	-0.330152	0.102299	-2.72385	2.44304e-47
MYCTH_2113928		8.64618	7.4889	7.78249	0.777086	0.504096	0.653363	1.44417	1.47144	1.53993	3.51978	3.12069	1.90819	2.08977	4.03401e-29	-2.34155	1.34073e-28
MYCTH_2113962	Zinc finger, RING-type	2.41165	2.44881	3.08775	19.399	17.7153	17.7555	27.3296	22.9995	27.6141	64.8508	51.2461	78.3745	-3.63061	5.08627e-107	-2.02568	2.14759e-46
MYCTH_2113977		8.25321	6.83663	5.49068	7.43913	5.45336	5.77677	6.43929	7.66042	7.76586	11.9781	8.44815	7.30693	-0.419697	0.141962	-0.761553	0.00574704
MYCTH_2113991		1.02766	0.462805	0.793998	0.730245	0.591704	0.741813	1.79148	2.1982	2.41096	1.67027	2.50748	3.63232	-1.81132	6.21844e-06	-2.13042	9.28478e-08
MYCTH_2114025		2.29362	1.69309	1.62127	1.03013	1.01547	0.379053	1.77669	2.1756	2.26329	2.73605	3.81693	2.52955	-0.478754	0.161476	-2.10505	7.97914e-10
MYCTH_2114100	Short-chain dehydrogenase/reductase SDR	21.8263	21.213	20.1914	28.1406	27.3819	33.2565	5.04358	4.23394	3.73608	13.7948	13.711	12.1975	1.94482	4.76283e-51	0.962791	7.75742e-16
MYCTH_2114188		0.102375	0.186019	0.189331	0.137036	0.04144	0.0601559	0.378421	0.443917	0.538777	0.174744	0.228945	0.123974	-1.8521	0.00103122	-1.34823	0.0279627
MYCTH_2114377		10.1969	8.89139	8.81283	7.61984	8.95764	5.75069	62.0698	64.7815	69.3349	163.917	159.634	167.073	-3.14685	2.41625e-215	-4.65495	0
MYCTH_2114395	14-3-3 protein	268.767	251.121	255.44	94.4343	95.0803	87.233	290.053	291.481	292.664	436.029	484.744	479.605	-0.508406	1.62152e-13	-2.54109	1.43186e-301
MYCTH_2114422	Protein of unknown function UPF0136, Transmembrane	146.117	127.588	141.937	186.836	176.891	190.021	149.61	154.411	156.323	85.497	78.2051	82.9355	-0.481728	2.33348e-13	0.969155	3.73013e-49
MYCTH_2114542	Hypothetical protein	6.33761	5.50041	6.43211	6.96965	8.10809	6.27293	66.381	62.8381	66.8999	39.1572	41.9143	48.8364	-3.7579	9.75965e-197	-2.8069	1.97024e-112
MYCTH_2114599		23.0597	22.8221	23.1094	19.4264	18.046	22.2926	9.47613	10.333	11.5086	14.1752	14.7084	14.8138	0.803864	6.69545e-17	0.252221	0.00954045
MYCTH_2114610	GCN5-related N-acetyltransferase	22.9536	23.0061	24.2869	20.9189	21.9489	20.1485	18.2429	18.562	18.0439	12.9264	10.423	12.8141	0.0211475	0.810289	0.604101	2.21407e-14
MYCTH_2114650	DNA mismatch repair protein MutS, core	0.921275	0.822779	0.725291	0.103974	0.0995662	0.0739096	0.13614	0.0592546	0.055744	0.062457	0.0281289	0.0348158	2.95663	1.8132e-13	0.960279	0.0573725
MYCTH_2114682		9.06676	8.7	10.1931	3.37161	2.95506	3.47544	5.68311	6.29636	7.78883	9.88059	9.99583	8.20907	0.164642	0.295536	-1.71775	4.32206e-29
MYCTH_2114693	Mitochondrial import protein Pam17	131.432	135.911	125.661	386.08	382.18	377.026	148.249	140.419	147.806	90.3127	107.793	93.4409	-0.487796	3.81001e-12	1.7723	5.47983e-145
MYCTH_2114710	Protein of unknown function DUF1640	53.7462	54.2084	56.5522	101.867	107.957	94.796	92.0781	92.9255	92.5543	86.9212	73.4506	68.5904	-1.09051	7.14167e-50	0.216283	0.00374919
MYCTH_2114843	Helicase, superfamily 1 and 2, ATP-binding	4.00829	4.51034	4.13956	1.44859	1.49246	1.75973	1.90278	1.35626	1.61453	2.51403	2.50827	2.80283	1.03716	8.28386e-10	-0.93526	4.64461e-08
MYCTH_2114926	Threonyl-tRNA synthetase, class IIa	58.3752	58.4263	59.1182	76.0165	77.6071	82.547	51.3189	49.8104	51.1911	31.8505	33.3624	27.9391	-0.128224	0.0589905	1.14358	2.68426e-69
MYCTH_2114944	Heat shock protein DnaJ, N-terminal	6.36286	5.75807	5.97306	11.4858	10.7593	11.012	9.08495	9.34162	8.94461	5.3181	6.17389	7.87779	-0.931762	2.13023e-10	0.576042	8.89918e-05
MYCTH_2115071	Ribosomal protein L9 N-terminal-like	164.324	174.292	172.44	126.372	124.014	126.794	156.491	156.927	153.263	74.129	70.9393	67.205	-0.205401	4.74234e-07	0.631448	5.00145e-54
MYCTH_2115074	Like-Sm ribonucleoprotein-related, core	229.685	233.974	263.147	300.234	321.759	269.788	203.539	214.469	227.484	156.143	142.75	162.004	-0.164508	0.0334814	0.752948	6.24227e-24
MYCTH_2115094	High mobility group box, HMG1/HMG2	4.43406	4.98112	4.97389	11.3978	13.6069	12.3056	3.68715	3.62311	5.06628	5.24403	4.3341	5.44216	-0.121347	0.441879	1.11589	1.65811e-15
MYCTH_2115123	ChaC-like protein	23.1652	23.6264	24.2092	27.753	25.7231	22.1443	23.8348	25.1326	24.7149	18.9485	15.2035	18.0817	-0.38916	9.91083e-06	0.338079	0.00014897
MYCTH_2115286	Dpy-30	39.7026	37.2741	34.2485	20.4329	19.1837	19.5592	32.0178	30.0026	27.1595	32.0317	36.318	31.6045	-0.0167977	0.90408	-0.956991	1.50973e-14
MYCTH_2115324	Protein kinase-like	3.06725	3.10129	2.02691	0.878308	0.660844	0.828493	2.90439	2.4789	4.06984	2.80967	1.80475	1.54054	-0.54333	0.0608726	-1.56935	3.43463e-07
MYCTH_2115336	Major facilitator superfamily	5.41947	6.1067	5.17426	2.98346	3.58858	3.58141	3.35045	3.45774	3.5409	3.67867	3.25269	3.56035	0.353214	0.000311625	-0.244293	0.0156171
MYCTH_2115340	WD40 repeat	29.0401	33.0805	31.248	30.7722	33.8273	29.7635	18.4233	18.4832	19.9419	31.1864	25.3357	20.4742	0.378747	9.35721e-05	0.10024	0.314318
MYCTH_2115401	Nucleic acid-binding, OB-fold-like	16.6634	17.9289	17.9933	4.20464	4.70977	4.04181	10.1991	11.4095	10.5216	10.9815	14.1007	12.6218	0.375176	0.00110022	-1.74378	6.57395e-47
MYCTH_2115405	Auxin efflux carrier	35.343	37.5744	34.7957	54.7481	54.2771	58.6455	19.8134	19.7086	21.6375	22.4046	22.2983	25.7543	0.479891	9.65017e-10	1.05095	1.01285e-42
MYCTH_2115472		14.0884	12.5805	15.2377	8.56583	5.89813	4.63537	2.09819	2.18512	2.2051	30.9055	16.63	20.5332	2.35672	2.71728e-25	-2.02095	2.21446e-23
MYCTH_2115531		36.9151	39.7907	39.8291	17.3668	12.3619	12.814	22.7442	21.3511	25.3011	16.6285	12.6521	5.85266	0.411262	0.0712574	0.0904153	0.706482
MYCTH_2115670	Amidase signature enzyme	3.47617	4.10564	3.25513	5.14292	5.36358	4.89328	3.40577	2.69942	2.91408	3.29357	3.01811	3.41721	-0.0744161	0.707771	0.46394	0.0101318
MYCTH_2115734		34.6611	42.47	42.498	48.6825	52.1762	45.3028	30.3564	29.949	28.3133	22.3817	17.482	16.6525	0.0949932	0.393337	1.17625	8.52342e-30
MYCTH_2115815	WD40 repeat	5.61852	6.07704	5.8923	9.42606	9.77577	8.75097	4.81887	5.09525	5.10251	8.50565	6.80616	7.6013	-0.108327	0.201313	0.0909171	0.26529
MYCTH_2115844		1.40113	1.36897	1.2277	1.17461	1.14066	1.05214	0.953123	1.37653	1.77247	0.9383	0.886196	0.863274	-0.37129	0.136623	0.127236	0.627826
MYCTH_2115868	Ribonuclease P-related	39.0005	42.7106	39.16	58.7948	58.3657	55.5212	28.924	28.0687	30.0885	29.0412	25.6159	27.674	0.135654	0.143962	0.87176	1.67009e-23
MYCTH_2115983	Cation efflux protein	6.10682	5.55433	6.34272	10.1942	9.22885	8.97597	3.78966	3.14081	3.64876	7.4373	5.77851	7.87093	0.43017	0.00235559	0.233969	0.0823872
MYCTH_2116000		4.65164	5.25478	5.46071	5.71986	5.5519	5.30079	4.12315	4.86373	4.58948	7.54186	6.92195	3.66267	-0.157267	0.480223	-0.321435	0.127917
MYCTH_2116084		12.4215	13.262	13.1209	18.8955	18.2526	15.7873	10.0947	10.9633	10.557	7.7392	8.38897	6.72637	-0.0403566	0.669148	1.01173	1.9589e-32
MYCTH_2116126	Methyltransferase type 11	1.71985	2.00594	1.56223	1.92801	1.72867	2.53502	2.52675	2.46348	2.43823	10.7246	12.1452	20.3095	-0.828194	0.000872841	-3.01098	7.79448e-38
MYCTH_2116212		2.09253	2.529	2.05512	4.9501	4.86329	4.25136	1.20358	1.12534	1.08344	2.16717	1.28796	1.67717	0.629926	7.6301e-05	1.26427	1.55379e-17
MYCTH_2116256	Hly-III related proteins	21.4201	22.9999	21.92	65.3102	66.4156	65.5428	12.6203	13.644	12.2208	9.79902	9.20301	8.78343	0.450017	2.66165e-09	2.62963	5.17684e-272
MYCTH_2116312	Ras GTPase	93.2061	84.4003	88.5338	63.9299	64.757	65.6452	48.9713	50.1888	50.4598	64.0946	62.9586	81.1465	0.496065	2.346e-07	-0.301574	0.00178327
MYCTH_2116318	MFS general substrate transporter	22.282	20.3457	21.6404	37.1461	39.7425	40.2414	10.3525	9.33949	9.82021	7.99485	9.92498	9.42509	0.787033	1.086e-15	1.89615	1.62484e-85
MYCTH_2116379		26.3331	26.2437	26.1008	9.57915	9.60268	9.49395	5.25178	5.98432	4.01647	5.95569	7.08458	5.76148	2.0338	2.10064e-66	0.406994	0.000861629
MYCTH_2116402	Helicase, superfamily 1 and 2, ATP-binding	0.551259	0.63732	0.667651	0.220426	0.386982	0.36113	0.0971873	0.25124	0.237293	0.300548	0.406075	0.579934	1.33268	0.000318367	-0.615954	0.0945147
MYCTH_2116436	Cyclin-like F-box	1.31319	1.30492	1.36927	0.268086	0.181215	0.394588	0.356921	0.215692	0.201504	1.05938	1.31403	0.890649	2.02579	1.23472e-08	-2.16183	6.80184e-10
MYCTH_2116457	Cytochrome P450, E-class, group I	3.03427	2.86073	3.37182	1.45201	1.51791	1.31199	2.98761	2.06874	2.94954	2.87832	1.96848	3.43181	-0.127338	0.550042	-1.14555	1.88806e-08
MYCTH_2116523	Autophagy protein 5	46.0938	44.5947	46.9592	54.0215	52.7941	54.0695	32.0288	31.1933	30.328	55.4771	54.2169	47.8108	0.221625	0.0019522	-0.167323	0.0166426
MYCTH_2116566	Flavin-containing amine oxidase	4.1099	4.64135	4.10336	3.72449	4.47276	3.51625	13.3797	13.2609	12.7593	10.4079	7.11238	4.96015	-1.95322	4.03869e-31	-1.12873	4.71352e-11
MYCTH_2116588		16.7904	15.9041	17.2226	10.6867	11.1436	10.2646	16.6036	16.5309	14.7149	13.3131	14.7732	12.6428	-0.273901	0.00443888	-0.544432	1.98348e-08
MYCTH_2116644		77.5559	75.404	75.1617	82.932	80.1531	78.1092	41.0761	38.1559	39.4448	29.1642	29.5251	24.622	0.60666	5.23052e-16	1.33451	4.76274e-70
MYCTH_2116681	Zinc finger, LIM-type	10.9234	12.0699	11.6548	12.7347	12.6565	12.8925	12.8678	11.8749	13.9296	20.2402	16.6651	13.9872	-0.495942	2.79428e-06	-0.60425	6.65247e-09
MYCTH_2116689	Nucleotide excision repair, TFIIH, subunit TTDA	49.2862	38.638	45.811	60.0877	54.2978	61.8115	46.4263	42.1733	46.9582	41.1549	42.0168	54.5752	-0.353495	0.0181338	0.153622	0.309098
MYCTH_2116710		6.83244	8.40552	8.09003	13.238	14.8896	12.3417	13.3737	14.6896	14.5717	16.8019	12.6715	10.9323	-1.20716	5.64327e-29	-0.189571	0.0897117
MYCTH_2116734	Fungal transcriptional regulatory protein, N-terminal	20.5624	19.7662	18.285	8.46852	10.6818	12.4255	4.95974	5.2371	5.94756	19.7111	21.387	21.6283	1.52466	8.23614e-28	-1.19155	1.93972e-18
MYCTH_2116851	Carbohydrate/puine kinase, PfkB, conserved site	24.1321	24.8641	25.0909	13.0388	12.6298	12.1197	10.4404	10.5828	10.9957	21.8422	14.4485	19.266	0.874151	5.16357e-17	-0.749552	6.45881e-13
MYCTH_2116909		19.1354	16.5797	19.9716	27.2195	29.0731	28.4358	10.3736	15.7007	14.5145	7.16032	5.19249	9.94473	0.124634	0.564643	1.73284	1.0138e-17
MYCTH_2116929	HAD-superfamily phosphatase, subfamily IIIA	14.203	15.3187	12.9246	13.9752	13.2221	13.0549	15.8727	15.9288	15.0276	16.4987	18.5209	17.4674	-0.478271	2.54258e-05	-0.583881	2.09294e-07
MYCTH_2116960		19.8804	17.7415	19.6055	30.3527	31.2068	34.0355	18.7388	18.8824	17.0299	17.0448	15.9927	12.3694	-0.268164	0.0166715	0.877916	4.23241e-16
MYCTH_2116990		19.274	19.5756	18.2542	4.71255	3.7751	3.42506	2.68049	1.85931	2.58324	4.3415	4.27017	4.11697	2.66167	3.28882e-50	-0.293922	0.116382
MYCTH_2117048	Na+/solute symporter	0.849557	0.807925	1.10541	0.182477	0.0978549	0.136977	0.045055	0.0332778	0.0573948	0.112536	0.282378	0.340545	4.00109	2.70466e-13	-1.02901	0.0380984
MYCTH_2117072	CMP/dCMP deaminase, zinc-binding	10.1951	9.64059	12.3429	7.2559	8.92751	8.8944	4.29789	5.9646	5.40296	5.13347	3.83875	4.96728	0.70573	0.00472129	0.652819	0.00975785
MYCTH_2117078	Ubiquitin interacting motif	28.9345	31.7166	30.135	29.8247	30.9602	27.5202	16.7791	18.4156	19.295	25.6993	20.1462	20.122	0.400348	3.73139e-07	0.226212	0.00433631
MYCTH_2117187	Major facilitator superfamily	2.67494	3.019	2.16483	0.805156	0.972158	1.45076	2.04382	2.95264	2.54623	2.45771	2.10091	3.18058	-0.275553	0.219856	-1.46199	3.03995e-11
MYCTH_2117190	Gtr1/RagA G protein	33.8	34.6092	34.6095	23.5155	25.7683	27.34	34.2783	33.1128	31.4022	36.4484	35.007	28.0302	-0.275869	0.00162938	-0.573626	3.35595e-11
MYCTH_2117192	60 kDa inner membrane insertion protein	61.3314	59.8105	62.8054	75.4589	72.1131	78.333	56.8031	59.6831	60.93	50.2046	49.1951	51.0536	-0.28315	5.90848e-07	0.387407	5.66855e-12
MYCTH_2117239	Protein kinase, core	0.707093	0.747633	1.06662	0.953368	0.518161	0.483547	2.99545	2.14392	2.86188	1.64583	2.14703	1.42362	-2.00451	1.22411e-06	-1.61751	0.000148049
MYCTH_2117287	Complex 1 LYR protein	12.127	8.76873	10.9521	14.5913	10.2498	9.90819	12.5917	9.68327	8.72787	10.1489	9.9034	11.138	-0.294947	0.177444	-0.0427916	0.849916
MYCTH_2117465	Thioredoxin-like fold	180.754	199.626	164.306	81.3848	79.3549	83.6731	207.262	204.488	208.954	118.391	106.064	90.778	-0.525353	1.52052e-12	-0.562594	1.24659e-13
MYCTH_2117572		25.3403	24.7017	27.2412	46.4521	40.0999	49.0625	32.5445	31.1998	28.4091	35.91	38.1526	23.4094	-0.589969	2.54517e-06	0.282086	0.0257621
MYCTH_2117668		3.55796	3.91742	3.37953	2.36143	1.62464	1.62538	22.5958	23.7535	28.4388	33.3532	19.2856	17.4241	-3.12097	1.8006e-68	-3.82778	1.27953e-90
MYCTH_2117720	Protein kinase, core	96.222	91.2449	89.7816	11.0342	11.7044	13.1264	26.6622	27.3786	25.9461	21.655	16.3904	18.932	1.45821	1.37269e-43	-0.862659	4.53484e-14
MYCTH_2117728		23.6609	21.8215	25.8177	17.2275	20.2982	16.4407	12.8064	11.4491	12.4742	13.6493	8.06244	6.26593	0.621077	0.000526554	0.760345	2.35554e-05
MYCTH_2117759	Cytochrome P450	1.06009	0.965864	1.05366	1.06064	1.06462	1.08803	0.696769	1.21862	0.975524	3.15704	2.7465	2.35344	-0.237616	0.12726	-1.55726	6.53908e-29
MYCTH_2117807	Tyrosinase-like protein	0.728593	0.488936	0.459359	0.536635	0.178743	0.18244	0.228034	0.319124	0.275199	0.244102	0.0694339	0.0286467	0.698884	0.304959	1.21528	0.0853769
MYCTH_2117839	eRF1 domain 1	41.6154	43.5874	45.4429	13.0807	14.0439	13.3788	19.0955	16.3023	17.8874	25.6776	23.1289	24.618	0.956023	1.0126e-33	-1.05561	5.76481e-38
MYCTH_2117863	Mg2+ transporter protein, CorA-like	38.4253	35.5254	37.219	23.4172	22.7558	26.7753	14.1409	13.3902	13.464	29.8417	24.0717	31.6091	1.10375	2.44788e-26	-0.426867	4.00275e-05
MYCTH_2117900	Heavy metal transport/detoxification protein	68.9169	72.6709	68.1961	96.7157	107.628	88.9	225.358	248.943	244.921	97.4275	85.1073	99.9288	-2.11337	2.85936e-164	-0.145188	0.0731851
MYCTH_2117942	BRCT	0.744987	1.26907	1.17243	0.354276	0.113086	0.328319	0.040497	0.291635	0.30953	0.346806	0.19524	0.338314	1.97889	0.0020711	-0.33605	0.628497
MYCTH_2117988	Peptidase C50, separase	2.72058	3.25286	2.98306	4.19862	4.3981	4.56966	3.08427	3.13267	3.23111	2.00327	1.8439	1.58957	-0.414742	0.0013462	1.07892	3.44575e-17
MYCTH_2118030	Armadillo-type fold	11.8017	11.4994	11.5686	12.8664	14.3233	9.65465	24.0478	23.8095	22.5247	13.6408	15.3771	18.3384	-1.34898	2.0599e-25	-0.566888	1.63568e-05
MYCTH_2118116	von Willebrand factor, type A	31.9377	31.6262	31.6168	18.4858	16.9419	16.7614	15.7786	16.4838	15.1017	14.3271	13.6568	13.3477	0.671382	4.29268e-13	0.138438	0.1555
MYCTH_2118124	alpha-mannanase	1.73263	1.52383	1.00077	4.14381	5.23373	3.12894	5.26867	5.89996	5.42616	1.87998	1.70704	2.4678	-2.29599	1.13825e-18	0.845738	0.00125328
MYCTH_2118236	Major facilitator superfamily MFS-1	15.9499	14.6754	14.5305	32.4065	36.2314	32.2055	16.7212	20.711	18.2329	15.1495	13.0819	19.1345	-0.635711	2.78972e-07	0.88905	2.94251e-13
MYCTH_2118259		5.70919	4.32869	5.44006	9.69513	10.5699	10.4715	4.50274	4.09424	4.43908	3.26456	1.72973	2.74039	-0.0859045	0.689684	1.80207	3.93639e-20
MYCTH_2118264	2Fe-2S ferredoxin, iron-sulphur binding site	189.034	177.513	199.252	148.665	130.059	150.966	74.1365	79.6039	67.6026	99.0413	77.9996	88.2398	1.01973	3.18843e-24	0.50096	7.47544e-07
MYCTH_2118274	Protein kinase-like	0.7051	0.955734	1.26194	1.8508	1.35803	1.64141	1.91644	1.99995	1.81918	1.01913	0.90605	1.04766	-1.31151	6.49496e-07	0.509907	0.0603784
MYCTH_2118284	Emopamil-binding	10.5453	7.99897	10.8693	12.6999	11.7991	13.7448	10.275	8.57975	9.63086	15.5145	9.9282	10.5329	-0.288022	0.0858997	-0.10192	0.546862
MYCTH_2118373		19.8111	17.1589	18.4457	17.7545	17.205	21.4165	12.0628	8.90961	9.23184	11.745	11.7213	9.41142	0.539069	0.000604594	0.579891	0.000192789
MYCTH_2118447	Ribonucleotide reductase, stirrup	3.06521	2.95923	2.88095	1.28372	1.2484	1.1442	0.69797	0.485198	0.529556	0.644603	0.811552	0.963645	2.03955	1.24443e-23	0.402353	0.0556597
MYCTH_2118512	WD40 repeat	40.1147	41.6215	41.794	32.6621	28.3966	36.2751	11.8846	11.8738	10.8478	20.8059	20.5825	16.6107	1.49969	2.76175e-36	0.550405	3.91798e-06
MYCTH_2118584	RNA recognition motif 2	0.621855	0.548244	0.497619	0.155642	0.306369	0.622031	0.213497	0.206967	0.101989	0.171406	0.0857738	0.222945	1.34186	0.028046	0.985897	0.112038
MYCTH_2118610	Helicase, superfamily 1 and 2, ATP-binding	19.7456	20.3239	20.0531	18.9824	22.2533	21.7742	13.0217	12.873	12.5827	13.7033	11.9914	12.4334	0.307675	1.16802e-05	0.527506	2.7156e-14
MYCTH_2118654	Major facilitator superfamily	0.748441	0.630151	0.82609	0.736383	0.548461	0.497606	0.154322	0.155431	0.0536148	0.21025	0.0676362	0.301374	2.27697	6.18146e-05	1.4441	0.00837812
MYCTH_2118655	Cytochrome P450	0.746317	0.8604	0.772158	0.752836	0.835352	0.672761	0.258168	0.612914	0.434586	0.263201	0.367469	0.49884	0.536757	0.143787	0.801964	0.0277332
MYCTH_2118668	ATPase, F0 complex, subunit A	1.71606	2.81084	2.32391	2.65047	3.17263	4.25404	2.69088	3.45824	3.11935	6.3371	4.11675	3.85367	-0.776696	0.00442859	-0.697034	0.00708984
MYCTH_2118714		13.2989	13.595	13.8795	45.7354	42.5788	45.8768	16.7817	18.5925	18.9858	18.6162	17.7254	13.2173	-0.750363	3.30996e-14	1.23934	3.44256e-39
MYCTH_2118744	Peptidase aspartic, active site	0.319708	0.40342	0.360066	0.0750796	0.179742	0.156552	0.0386203	0.0855754	0.0368983	0.186038	0.0372384	0.184363	2.43463	0.00211623	-0.156083	0.840548
MYCTH_2118751	NAD-dependent epimerase/dehydratase	17.0688	15.7485	17.4221	15.4026	15.0753	19.8869	12.2955	13.0991	13.3682	15.4835	13.8455	16.8656	0.0395215	0.763496	-0.0733757	0.55533
MYCTH_2118764		0.17553	0.322013	0.302534	0.313914	0.478237	0.371908	0.0880772	0.260217	0.238425	0.83284	0.382165	1.08618	0.11076	0.844219	-1.17525	0.00909382
MYCTH_2118780	GCN5-related N-acetyltransferase	37.2865	36.4601	42.3232	39.4402	53.7471	47.5998	45.4476	42.6344	38.5844	29.0108	31.086	16.1263	-0.462278	0.00532218	0.6889	2.6963e-05
MYCTH_2118845	Oxidoreductase, C-terminal	0.724853	1.12948	0.575543	0.374094	0.665294	0.464311	1.06295	1.01522	0.770423	0.0980911	0.371091	0.984231	-0.570765	0.345647	-0.166014	0.794077
MYCTH_2118950	Zinc finger, C6HC-type	1.73944	1.37735	1.61753	0.607108	0.872055	0.492299	0.242893	0.34599	0.397822	1.07718	1.50558	0.559049	1.92955	9.18979e-09	-0.878973	0.00540101
MYCTH_2119011	Mannose-binding lectin	61.7127	62.8297	63.1035	9.7427	11.7262	9.52205	7.32496	7.72592	6.97112	5.4715	4.5162	5.97531	2.7556	9.65796e-179	0.761115	1.16337e-13
MYCTH_2119021		3.11123	3.06906	3.75569	5.03977	4.13667	4.77895	4.66635	4.75958	4.78853	3.43584	2.90436	1.94473	-0.85207	5.13847e-06	0.553122	0.00400228
MYCTH_2119125	Ribosomal protein L33	135.68	106.565	116.921	162.56	153.948	161.88	126.91	120.673	114.085	122.704	106.28	148.475	-0.344007	0.0031951	0.141465	0.233266
MYCTH_2119140	HEC/Ndc80p	20.1561	22.9019	24.7353	13.298	14.9779	18.2811	16.6415	17.5958	17.5609	19.0984	15.197	14.2911	0.0515414	0.680306	-0.255171	0.0287448
MYCTH_2119212	Nucleic acid-binding, OB-fold-like	2.52234	3.41893	3.73299	0.644887	1.17334	1.38951	1.21632	1.17606	2.15515	3.71672	5.2243	3.69499	0.748046	0.026978	-2.18214	4.49436e-11
MYCTH_2119272	Neutral/alkaline nonlysosomal ceramidase	3.43605	3.86077	3.5397	10.8356	11.7597	11.1864	31.2921	33.3075	33.5133	52.0066	51.1918	68.5528	-3.51556	5.47684e-234	-2.54951	4.63792e-140
MYCTH_2119294	DNA replication factor Dna2	7.81426	8.15411	7.64723	10.979	11.8057	11.4558	6.85753	7.38732	7.11322	6.30553	6.63	5.64929	-0.190707	0.00643438	0.681437	6.40468e-24
MYCTH_2119394	Methyltransferase type 12	0.628921	0.726768	0.812301	0.839526	1.52971	2.1517	0.515815	0.584765	0.82518	3.15889	3.60874	2.94912	-0.167899	0.641071	-1.30419	1.57224e-05
MYCTH_2119403	Biotin/lipoate A/B protein ligase	6.18103	8.41681	6.09872	7.43288	7.4217	7.00215	3.11771	3.24409	2.77744	6.94542	5.51467	6.07142	0.840955	8.35839e-10	0.0427286	0.764888
MYCTH_2119434	Armadillo-type fold	39.2303	39.7665	40.167	50.6942	51.1027	47.1488	56.6284	56.0794	57.7543	41.7419	39.2899	34.7901	-0.852508	4.93589e-47	0.165853	0.00646934
MYCTH_2119441	GCN5-related N-acetyltransferase	5.16573	4.4732	4.84562	3.36638	3.74642	3.36741	12.0981	13.8183	12.7883	4.10811	4.82852	3.60258	-1.75034	9.8024e-39	-0.462567	0.0024132
MYCTH_2119478		4.63597	4.24804	5.48771	2.61778	3.39275	2.61963	0.930159	1.44993	1.08502	1.00728	1.40789	1.00682	1.72129	7.06435e-12	1.1288	9.60222e-06
MYCTH_2119528	Sedlin	48.0013	46.9416	51.8354	45.8126	46.8113	56.3891	50.6996	44.1045	51.28	45.1606	45.3373	39.6576	-0.329698	0.00156657	-0.00300674	0.978203
MYCTH_2119589	Pyridine nucleotide-disulphide oxidoreductase, NAD-binding region	2.49736	2.84786	3.16005	4.28587	4.85608	4.79806	1.6156	1.83965	2.00448	0.528441	0.757257	0.267793	0.303151	0.311806	2.95397	2.92038e-23
MYCTH_2119593	Adenosine/AMP deaminase	1.36244	1.11981	1.29529	0.924375	1.08368	1.09223	0.824184	1.36649	1.08479	0.660154	0.828037	0.804772	-0.123922	0.595214	0.232256	0.309524
MYCTH_2119594	Protein of unknown function DUF590	16.7561	16.8943	16.2082	9.96095	11.5957	10.1274	1.27118	1.41918	1.47608	0.994399	0.971126	1.09696	3.24534	1.35119e-117	3.17474	1.36557e-100
MYCTH_2119667		38.8932	38.074	38.7148	4.39371	4.1692	4.91392	211.38	201.456	212.045	325.689	246.172	381.492	-2.76919	2.60052e-114	-6.34603	0
MYCTH_2119688	Cytochrome P450	61.9729	67.0269	67.5113	36.1524	40.4383	34.5852	97.5473	102.182	101.828	86.0034	69.5352	65.5678	-0.954134	1.12555e-40	-1.18643	1.82152e-61
MYCTH_2119714	Like-Sm ribonucleoprotein, eukaryotic and archaea-type, core	123.745	124.964	118.719	101.911	91.955	96.8105	108.977	97.3247	101.949	72.0381	79.4821	67.6688	-0.083334	0.370464	0.207093	0.0214769
MYCTH_2119730	chitosanase	27.6444	26.5592	27.428	1.66464	1.41073	1.52481	1.49917	2.16408	2.21122	2.48336	2.33711	2.12219	3.46323	4.6883e-171	-0.79176	3.64448e-09
MYCTH_2119779	Radical SAM	63.7151	70.3064	65.0602	151.483	157.768	152.322	148.085	158.128	154.032	99.513	89.0618	94.6757	-1.54557	1.17809e-145	0.506668	4.09646e-17
MYCTH_2119794	FAD-dependent pyridine nucleotide-disulphide oxidoreductase	1.57216	2.26272	1.97637	3.62713	3.3631	2.58106	3.09692	3.04674	2.93458	1.30432	1.50121	1.1714	-0.983815	6.99911e-08	1.0649	1.04509e-08
MYCTH_2119855	SANT, DNA-binding	29.2246	28.2182	27.7858	5.11024	4.33267	4.55917	4.38457	3.46485	4.62585	5.01608	5.28961	4.37712	2.43351	7.19023e-114	-0.268696	0.0206607
MYCTH_2119925	Protein kinase-like	5.73001	5.83889	6.81554	6.51265	7.2351	6.08423	8.074	9.77929	9.9257	15.3115	11.3964	14.1729	-0.930352	8.2982e-12	-1.23863	1.26069e-20
MYCTH_2119965		47.9466	47.3823	48.0136	56.1279	51.2919	53.7172	27.5409	28.7135	26.6793	72.3882	82.7981	82.9379	0.454211	2.24182e-08	-0.765351	6.80044e-23
MYCTH_2120042		10.3107	9.61202	9.96444	7.33492	7.0594	7.07825	5.06242	5.75628	7.11867	8.66861	7.30356	4.78109	0.402024	0.00789474	-0.143023	0.357126
MYCTH_2120123		14.3995	12.5202	14.1633	7.72736	4.71308	6.74254	6.80012	8.48241	8.41327	12.0449	11.1324	11.4434	0.460914	0.00593616	-1.04935	2.39608e-10
MYCTH_2120170	Serine/threonine protein kinase, active site	18.4161	17.6238	18.5039	16.8222	16.8758	17.6389	14.08	14.9825	15.4854	24.7475	22.3794	18.697	-0.0429901	0.678034	-0.553843	2.74469e-09
MYCTH_2120237	Zinc finger, FYVE/PHD-type	42.7449	42.8958	42.6012	35.0557	36.5658	27.4587	21.7826	21.8133	21.6474	21.3103	23.5947	24.5416	0.639119	1.36542e-09	0.311324	0.00374713
MYCTH_2120439	Protein kinase-like	1.65925	1.28239	1.69658	0.7306	1.49254	1.16795	13.4041	14.0455	13.333	12.5785	11.33	14.3822	-3.4667	1.42715e-81	-3.69369	2.61312e-82
MYCTH_2120441		7.11043	7.18945	8.27748	8.61746	7.55665	8.32909	6.22166	9.47192	7.85244	6.26017	6.42852	4.49281	-0.393783	0.0122891	0.314168	0.0474564
MYCTH_2120491	Major facilitator superfamily MFS-1	0.396853	0.43942	0.211712	0.587134	0.702804	0.502822	0.097077	0.191204	0.185497	0.542681	0.478417	0.437675	0.812885	0.0767034	0.100455	0.81186
MYCTH_2120525	Taurine catabolism dioxygenase TauD/TfdA	0.733762	0.597461	0.457918	0.482807	0.51838	0.442349	0.797737	0.850466	0.503318	0.660604	0.435392	1.04186	-0.598482	0.278765	-0.765694	0.158217
MYCTH_2120747	Protein kinase-like	8.69129	8.44958	7.82604	5.07941	5.06397	5.19411	5.99872	6.58257	6.51091	5.6858	6.62614	6.66358	0.0522361	0.712844	-0.508831	0.000117311
MYCTH_2120748	Lipocalin	3.54403	3.03238	2.70649	3.34761	3.18113	3.11571	1.689	1.52039	1.28591	2.35889	2.31561	2.96057	0.712532	0.000686688	0.137856	0.516325
MYCTH_2120753	Cytochrome P450	20.3353	22.1431	19.5755	11.353	9.54219	10.5426	3.72895	3.68318	3.76799	27.3196	24.0351	24.7253	2.13536	1.11299e-134	-1.47205	1.36752e-82
MYCTH_2120773	Peptidase S14, ClpP	5.98062	5.98669	7.15951	2.94288	3.71243	2.85306	2.87118	2.33934	2.63642	2.18853	1.82049	2.65326	0.947749	3.57894e-08	0.317073	0.0816725
MYCTH_2120781		44.4325	47.1729	46.4712	21.5088	18.9299	20.4569	22.9146	21.7154	22.8044	21.3758	22.5143	16.4802	0.69712	5.62105e-12	-0.185522	0.0807177
MYCTH_2120853	Erg28-like	129.85	114.78	118.338	324.518	323.814	321.658	116.731	103.686	103.123	76.5359	80.1556	53.0155	-0.169582	0.133078	2.01307	6.23204e-80
MYCTH_2120854	Galactose-1-phosphate uridyl transferase, class I	67.8945	65.5876	67.8734	94.1572	91.6483	98.1297	40.2003	39.779	39.6904	43.9528	41.2988	49.3436	0.415088	7.70094e-08	0.877576	4.41259e-31
MYCTH_2120909		0.362601	0.41179	0.25792	0.798304	0.366941	1.03204	0.26281	0.800716	0.533571	4.50128	3.10423	3.92059	-0.954656	0.0590723	-2.58835	1.11763e-10
MYCTH_2120910		0.160638	0.401344	0.394205	0.407417	0.0975363	0.159286	0.261965	0.17414	0.133485	0.355205	0.0673577	0.16674	0.400403	0.599559	0.000323482	0.999687
MYCTH_2120970		4.35242	4.38207	4.4331	5.09896	3.84056	5.30051	5.62919	5.53138	5.7299	6.35425	4.533	6.64485	-0.695227	4.22268e-06	-0.495512	0.00105457
MYCTH_2120988	Cytochrome P450, E-class, group I	1.67173	1.88672	1.17434	0.175566	0.220662	0.366082	0.812789	0.850466	0.70105	1.54678	2.05723	1.92655	0.664988	0.0470509	-3.06705	2.34427e-18
MYCTH_2121009		0.42165	0.837985	0.379588	0.654456	0.653379	0.522627	0.229206	0.634848	0.588526	0.368037	0.511073	0.119675	-0.164491	0.7671	0.665967	0.204833
MYCTH_2121074		135.319	137.753	135.45	416.829	417.526	400.566	164.488	157.494	152.751	133.83	113.027	147.37	-0.552946	6.65302e-10	1.45005	1.46165e-62
MYCTH_2121095	Guanylate kinase	0.342247	0.583011	0.426022	0.723351	0.461791	1.03695	0.899208	0.858826	1.24423	1.32769	0.568056	2.40533	-1.49513	0.0237991	-1.15232	0.0709542
MYCTH_2121130	Peptidase A1; aspartic protease	13.6723	14.0439	14.5018	18.5036	18.5513	14.2821	3.43564	4.11709	3.56715	4.35324	5.22258	5.79469	1.59064	5.69259e-24	1.53708	1.99402e-23
MYCTH_2121166		0.083704	0.138267	0.170498	0.0482486	0.0924064	0.192827	0.31437	0.210809	0.331969	0.637623	0.263237	0.898458	-1.47101	0.0203798	-2.63219	1.92086e-05
MYCTH_2121249	Ribosomal protein S15	109.942	117.983	108.785	81.4847	89.9748	79.303	178.813	161.48	165.178	76.875	79.5707	53.5731	-0.923206	2.84178e-21	0.0593637	0.574612
MYCTH_2121306	DNA polymerase delta, subunit 4	94.836	88.2071	94.3375	81.8312	93.4087	87.7805	59.2507	62.5234	60.4928	60.1707	54.2601	42.1368	0.270963	0.00399254	0.552792	2.32811e-09
MYCTH_2121324	Tyrosine protein kinase, active site	2.19421	1.75153	1.62861	1.39463	3.37899	2.38246	0.881606	1.1108	1.00745	1.66541	1.4501	2.57877	0.562459	0.140015	0.126056	0.74056
MYCTH_2121336	BTB/POZ-like	0.995923	1.51605	1.04	1.34357	1.56537	2.10115	6.31223	4.82389	5.89872	3.10725	2.84326	4.78388	-2.60454	9.25853e-14	-1.30241	0.00019549
MYCTH_2121350	Gon7	62.7283	53.7967	47.0037	35.0495	32.3962	35.6679	37.6261	31.4384	25.5384	32.6416	33.332	24.7909	0.454215	0.0128091	-0.013514	0.945586
MYCTH_2121442	Zinc finger, C2H2-like	17.8114	17.8747	17.6017	17.4337	16.3347	14.6157	16.6916	14.1163	16.6219	8.02522	9.80571	7.16169	-0.169064	0.147681	0.750321	5.87302e-11
MYCTH_2121463		2.15821	2.01165	1.97686	6.43337	5.5013	6.46051	2.39064	1.69217	2.34749	4.40735	2.24107	4.17395	-0.403885	0.0974679	0.576339	0.008623
MYCTH_2121561	Ubiquitin fusion degradation protein UFD1	84.2749	85.3165	83.2546	37.6232	31.3462	36.2763	67.9839	70.9215	77.2578	49.2327	52.9369	62.6678	-0.10947	0.288722	-0.8495	4.61387e-18
MYCTH_2121672		4.33168	4.80726	5.16713	2.87165	3.6121	2.77654	2.39855	3.30551	3.00889	4.40453	5.17072	3.85159	0.380885	0.0172761	-0.73711	2.21147e-06
MYCTH_2121685		4.17054	4.39273	4.42673	3.90492	3.41136	5.14253	3.54745	3.07132	3.05259	2.66575	2.92216	3.70094	0.088214	0.699961	0.223823	0.30298
MYCTH_2121737	Fungal transcriptional regulatory protein, N-terminal	15.3078	15.0229	15.4358	12.1279	12.3032	12.0203	5.78155	6.04305	4.57709	6.89951	7.18864	6.00441	1.14671	1.14981e-34	0.659367	1.70289e-12
MYCTH_2121768	Hypothetical protein	3.01967	1.58275	2.62183	10.2451	9.50146	11.449	10.3805	9.48321	10.1335	9.2908	9.66302	9.77115	-2.38185	6.32358e-48	-0.0807012	0.629974
MYCTH_2121938		68.7829	73.1799	71.5476	102.694	92.8503	92.3404	905.382	882.873	880.299	364.347	311.928	212.904	-3.98028	2.056e-305	-1.81755	7.7369e-65
MYCTH_2121955	Zinc finger, Tim10/DDP-type	301.737	319.344	308.502	352.038	371.281	389.174	377.285	377.621	374.501	184.46	187.631	138.461	-0.617322	2.931e-14	0.927006	4.27483e-30
MYCTH_2122013		0.282059	0.611523	0.683965	0.704532	0.986047	0.678025	0.557547	0.308855	0.319612	0.179051	0.107519	1.26425	0.0641862	0.937747	0.403665	0.595924
MYCTH_2122038	Conserved hypothetical protein CHP02464	4.07963	4.76735	5.23597	8.52874	8.10735	6.48161	6.33159	6.62312	5.49655	1.54822	2.13831	1.49593	-0.726858	0.00732319	1.9507	2.83743e-12
MYCTH_2122065		2.5167	2.53097	2.44256	1.31376	1.39615	2.3385	0.477997	0.74871	0.724395	2.18787	2.62232	3.7965	1.6081	2.6273e-07	-0.975144	0.000902588
MYCTH_2122073	Ribosomal protein L18ae	1132.44	1118.94	1114.55	407.898	400.395	419.671	876.927	872.25	860.27	724.773	817.409	740.993	0.0313927	0.619238	-1.09537	4.49128e-82
MYCTH_2122076		1.36695	1.49694	1.38034	0.825456	1.2351	1.82877	0.477684	0.676237	0.532449	0.426121	0.690887	1.01348	0.998066	0.0945017	0.661172	0.264029
MYCTH_2122102		57.0765	49.4472	52.0633	95.0279	89.8862	91.4319	75.1079	79.753	72.0763	46.9744	40.9026	33.6186	-0.851056	6.2223e-19	0.990475	5.96603e-25
MYCTH_2122104		1.42761	1.37562	1.01546	1.32579	2.88939	1.95419	10.5823	8.44146	11.189	7.24996	6.43966	5.89369	-3.32	3.06725e-23	-1.8624	9.19941e-09
MYCTH_2122106		0.974522	0.941538	0.558683	0.445754	0.323822	0.689085	0.63253	0.455509	0.81584	0.473972	0.304948	0.301953	0.0394407	0.936173	0.239916	0.629472
MYCTH_2122159	FAD-dependent pyridine nucleotide-disulphide oxidoreductase	29.1413	27.944	29.3559	21.3911	20.6361	20.2382	18.8707	18.5424	18.132	18.4685	20.4384	24.2526	0.302349	0.000812119	-0.224705	0.0130286
MYCTH_2122175		9.62503	7.50995	9.45679	8.56157	7.0424	5.79814	2.78544	2.41876	3.20068	2.94143	2.75836	4.44729	1.32607	2.92709e-06	0.878097	0.00198413
MYCTH_2122196		1.45434	2.72878	1.38305	0.601397	0.607896	0.278667	1.09992	0.495062	1.01804	0.515127	0.72914	0.738387	0.739276	0.120349	-0.614278	0.241442
MYCTH_2122199		3.44148	4.49134	4.38194	3.4962	3.71357	3.83359	5.25055	4.16817	3.4167	1.46046	1.49488	1.28284	-0.39985	0.0870109	1.18126	1.05253e-06
MYCTH_2122204		4.97124	4.84076	5.52327	3.7013	3.35729	3.03278	2.7805	2.84547	3.56337	4.889	3.3378	3.67817	0.402517	0.0126273	-0.430595	0.00732999
MYCTH_2122256	GOLD	202.114	216.882	213.783	120.999	125.809	114.939	180.792	188.439	182.986	111.423	105.592	69.0746	-0.139866	0.196427	0.14479	0.177636
MYCTH_2122496	PIG-P	15.703	16.3396	16.2098	17.9842	14.8977	13.9921	10.8621	11.1358	11.4991	10.1198	11.3788	7.46212	0.19039	0.155919	0.494189	0.000140595
MYCTH_2122542	Cupin 2, conserved barrel	0.302377	0.367924	0.241967	0.45649	0.338781	0.356944	0.434407	0.312183	0.628165	1.16883	1.29055	1.68142	-0.938698	0.00763269	-2.04771	8.06191e-11
MYCTH_2122561		0.713098	0.662591	0.622509	1.8497	1.24646	0.928512	1.5153	1.28839	1.21206	0.226337	0.271829	0.252337	-1.34242	0.0055759	2.22191	4.63743e-05
MYCTH_2122575		0.243644	0.399671	0.231073	0.185954	0.150676	0.313177	0.353182	0.21195	0.253076	0.0945175	0.156083	0.0175625	-0.25087	0.705892	1.04375	0.134766
MYCTH_2122605	Aminotransferase, class IV	122.922	117.521	121.297	111.819	106.886	103.453	125.199	133.27	127.927	110.219	126.2	119.756	-0.430278	8.38063e-11	-0.346484	1.86875e-07
MYCTH_2122612		0.51886	0.542726	0.46619	0.187582	0.455982	0.391136	0.415651	0.575628	0.60986	0.190689	0.24333	0.46062	-0.402201	0.43821	0.0109658	0.984109
MYCTH_2122615		3.77116	4.855	4.70006	8.31406	8.99791	7.19948	7.58139	7.89041	6.6524	17.5933	13.5297	13.8566	-1.06978	6.63688e-17	-1.06994	2.51695e-19
MYCTH_2122625	Glycoside Hydrolase Family 13 protein	4.47867	4.12505	4.77854	14.4783	16.2377	13.4628	4.60077	4.22645	5.12824	6.40247	4.87976	6.81765	-0.396709	0.0139932	1.09195	1.3881e-13
MYCTH_2122637		176.296	180.717	176.692	128.648	129.452	123.576	471.448	483.406	475.981	362.814	298.347	244.089	-1.75875	1.06383e-110	-1.43839	6.37245e-74
MYCTH_2122680		1.66844	2.89788	2.26184	0.311145	0.715091	0.237888	1.08834	1.44221	1.6107	8.38369	7.26349	8.93926	0.379951	0.193549	-4.47082	3.01584e-48
MYCTH_2122687	Hypothetical protein	0.274497	0.238385	0.232578	0.187699	0.465694	0.578176	0.421313	0.408428	0.60379	0.150334	0.169265	0.251405	-1.27815	0.00268068	0.911405	0.0391185
MYCTH_2122693		3.47484	3.63364	2.53284	6.68977	6.9284	8.11174	1.83279	1.78192	1.39371	2.00198	1.47869	0.714227	0.609993	0.0628131	2.17477	4.11071e-12
MYCTH_2122709		2.52333	2.94104	2.47974	1.08768	0.604784	1.31689	0.866316	1.51968	0.793201	2.20249	2.61037	2.06778	0.992075	0.0193989	-1.39591	0.000874211
MYCTH_2122766	Glycosyltransferase Family 1 protein	22.3918	25.7475	25.3367	15.7448	17.6855	13.9066	4.97846	5.78562	5.51306	13.9664	10.3856	9.9465	1.83828	1.65202e-58	0.271512	0.0195968
MYCTH_2122809	Signal transduction histidine kinase, core	2.31365	2.14673	2.13242	1.18608	1.5144	1.22573	0.877703	0.960554	1.29876	0.996842	0.392186	0.76645	0.736024	0.010958	0.680713	0.0228148
MYCTH_2122835	Armadillo-type fold	26.8182	25.7326	24.8945	14.0657	15.5339	14.3372	39.9232	35.9766	38.5957	23.3967	20.763	34.4365	-0.900007	1.65433e-10	-1.04234	2.55451e-13
MYCTH_2122870		0.756946	0.676729	0.610017	1.07223	1.38533	1.75667	0.411471	0.223086	0.861527	0.318635	0.388306	1.48364	0.112325	0.836229	0.728553	0.137055
MYCTH_2123079	Thioesterase superfamily	94.5682	93.3806	94.6393	152.765	161.582	155.29	85.1759	84.1758	82.7772	73.7086	73.4528	71.1432	-0.171272	8.76219e-05	0.906032	3.5009e-101
MYCTH_2123119		1.74595	1.57607	1.36131	1.11177	2.35579	1.23309	1.19244	1.56377	1.44153	1.27647	1.29056	0.638944	-0.174636	0.684494	0.351623	0.396819
MYCTH_2123181		0.914047	1.24337	1.17887	2.56876	3.65929	4.33811	0.371288	0.520239	0.406899	0.362382	0.347473	0.690727	1.02703	0.000581417	2.72486	5.53641e-22
MYCTH_2123212		0.788849	0.64701	0.670996	0.588173	0.42132	0.56493	0.204877	0.134607	0.195742	0.137709	0.142417	0.108038	1.63839	2.4439e-10	1.81951	1.0569e-11
MYCTH_2123230	Nucleic acid-binding, OB-fold-like	109.633	108.175	103.565	98.6797	109.235	106.199	109.137	101.52	96.7381	70.2322	63.068	68.2533	-0.271991	7.26327e-05	0.442393	1.19637e-10
MYCTH_2123265		0.724361	0.180977	0.788319	0.87265	0.410497	0.670382	4.86685	4.01347	3.94259	0.994753	0.622656	1.50376	-3.24459	2.58328e-17	-0.871896	0.030018
MYCTH_2123273		12.301	9.66082	10.1206	22.6574	22.2149	25.0154	9.23215	9.68429	8.61719	10.7063	7.63913	9.70909	-0.111808	0.408988	1.12319	5.56083e-20
MYCTH_2123297		0.760027	1.37733	1.72535	1.00824	0.932767	0.534491	0.457098	0.389555	0.47031	1.76904	0.898435	1.19594	1.20845	0.00283297	-0.829241	0.0324412
MYCTH_2123303		10.7494	12.01	11.2422	20.9826	23.9669	20.9174	6.72609	8.89568	8.91633	8.93257	6.58675	8.47867	0.135269	0.407876	1.26151	2.87045e-17
MYCTH_2123311		0.696178	0.677673	0.67205	1.8918	1.17418	0.511348	0.288334	0.119793	0.0688693	0.347233	0.208512	0.0860269	1.76196	0.0152478	2.27859	0.000731945
MYCTH_2123347		5.45195	4.2014	3.49019	2.71611	2.7586	3.94729	2.07455	0.750501	1.9416	4.66808	2.8576	3.73903	1.1194	0.000989399	-0.449064	0.1785
MYCTH_2123382	Glycoside Hydrolase Family 71 protein	0.918196	1.02478	0.912111	1.13762	0.736941	1.43024	0.877773	0.800874	0.707084	0.607994	0.497861	0.0205405	-0.0784728	0.904171	1.36361	0.0236479
MYCTH_2123392		1.1349	1.34255	1.91723	0.499718	0.239266	0.885689	0.205641	0.227831	0.589414	0.550329	1.23926	1.3498	1.75347	0.00745283	-1.16507	0.0652404
MYCTH_2123395		7.19493	6.56453	6.8382	1.25493	1.37845	1.07747	0.797412	0.588972	0.961391	0.995871	0.585813	0.861025	2.79311	1.25732e-17	0.413908	0.245364
MYCTH_2123398	High mobility group box, HMG	5.36373	5.46994	5.36969	5.98948	6.45336	6.15516	4.84724	4.50779	4.9188	8.56941	8.99352	8.16894	-0.154355	0.0563306	-0.668381	8.67658e-20
MYCTH_2123451		6.64901	5.34765	6.64138	17.5768	15.9727	17.1005	9.82139	10.6621	10.2231	11.3367	8.13526	9.49232	-1.05269	8.85976e-13	0.612958	1.89135e-05
MYCTH_2123458		3.30523	2.56343	2.06431	0.937109	0.530271	0.666141	1.13937	0.436956	0.544284	0.656739	0.464793	0.209195	1.56257	0.00356593	0.480609	0.43272
MYCTH_2123495	Zinc finger, RanBP2-type	0.376668	0.314533	0.307326	0.374636	0.661453	0.0610291	0.951505	0.640514	0.655918	0.644655	0.627123	0.560593	-1.50673	0.00285277	-0.938313	0.0653621
MYCTH_2123512	Pyridoxamine 5'-phosphate oxidase-related, FMN-binding core	74.2334	73.1647	74.5662	103.723	109.62	104.478	53.6883	58.5222	54.2728	54.4523	51.791	39.7433	0.0798046	0.35083	0.925709	1.14753e-31
MYCTH_2123653		1.67574	1.83258	1.52306	0.459116	0.50246	0.957325	0.539807	0.523298	0.644672	3.90046	3.44825	1.93267	1.21896	0.0353869	-2.47277	4.68022e-06
MYCTH_2123684	WD40 repeat	13.5444	15.5807	14.3578	20.4055	22.0384	20.7011	6.38009	6.9087	7.7553	11.9079	9.69374	9.15016	0.71034	9.88593e-19	0.843338	1.9022e-26
MYCTH_2123876	Protein of unknown function DUF907, fungi	4.85483	5.45632	4.49026	6.35233	6.48275	5.8157	1.90512	2.05014	2.54376	2.60771	2.47687	2.41341	0.849899	4.13505e-08	1.11631	2.219e-13
MYCTH_2123911		23.482	27.6759	24.8226	12.9881	12.8383	12.7669	13.1536	12.7571	13.224	18.7418	16.761	13.1286	0.619564	6.26341e-12	-0.528244	5.97761e-09
MYCTH_2123955		4.21545	2.12769	2.92707	0.81317	1.11726	1.32698	2.80071	3.14322	4.23963	4.04934	4.24364	3.12542	-0.463112	0.119514	-2.01051	6.93306e-11
MYCTH_2123970		3.05092	1.60865	2.4414	2.07265	1.48858	2.34096	1.77692	1.50931	1.24497	0.887663	0.45689	0.706879	0.319292	0.534912	1.33921	0.0107052
MYCTH_2124049	COPI associated	198.042	174.169	176.396	147.627	140.948	153.069	86.4231	86.2924	88.3166	68.4368	61.6441	53.5422	0.736851	3.96147e-22	1.0705	2.01053e-44
MYCTH_2124085	Regulator of chromosome condensation, RCC1	15.7072	16.6228	18.2774	18.0041	17.2829	15.0852	15.5294	17.6806	15.2902	10.1072	12.7739	9.43514	-0.274263	0.0145461	0.438112	8.15135e-05
MYCTH_2124094		13.2148	13.2964	16.4774	10.8137	11.5306	12.277	58.9351	55.4267	56.5681	133.665	108.421	102.265	-2.3276	1.1489e-124	-3.50884	8.9442e-277
MYCTH_2124155		16.5414	17.3646	16.8086	12.2167	13.4103	12.839	7.83321	7.7855	9.62564	12.0251	7.26149	8.68712	0.669383	1.03283e-05	0.269018	0.0837952
MYCTH_2124177	Nucleic acid binding, OB-fold, tRNA/helicase-type	63.4466	65.1616	68.9087	22.3014	19.7899	14.9601	29.8708	35.4879	33.235	33.0351	32.3167	25.6688	0.66725	1.66757e-09	-0.870766	8.06286e-15
MYCTH_2124179		2.19593	2.62171	2.16274	5.05771	4.90028	3.90826	0.918228	1.01731	1.75457	0.851875	1.23952	0.438338	0.575599	0.173667	2.23302	6.55153e-08
MYCTH_2124216		3.06938	1.51733	1.81082	4.00683	3.10611	1.63118	2.23774	2.30523	4.1259	3.53011	2.76333	3.18598	-0.766074	0.0472198	-0.311716	0.419968
MYCTH_2124220		8.85293	9.28361	9.21716	23.1624	22.3611	18.0917	6.67526	11.2223	7.67539	6.77174	5.7254	8.52229	-0.23466	0.263943	1.40046	6.77059e-13
MYCTH_2124224		16.9403	15.0348	17.101	18.9208	17.2998	15.8759	5.70859	4.93525	5.41829	4.80855	3.97033	4.0877	1.27521	2.2003e-22	1.82188	1.39188e-42
MYCTH_2124283		0.373803	0.400928	0.376675	0.768102	0.630463	1.09825	0.248352	0.0750412	0.452986	0.217516	0.609549	0.673618	0.216775	0.756911	0.522183	0.394911
MYCTH_2124399	cell wall glucanase	1.34856	1.9399	1.58274	1.40137	1.43294	0.916241	0.439843	1.02875	0.957192	0.183103	0.282736	0.583248	0.671269	0.190051	1.64216	0.00182202
MYCTH_2124443	Pyruvate-formate lyase-activating enzyme, predicted	4.94232	5.28932	4.34372	3.94815	3.67905	3.32253	1.82143	2.30049	2.71474	5.10844	3.2842	2.10855	0.756359	0.00173391	-0.127251	0.61307
MYCTH_2124479		4.48717	4.22051	4.41165	1.65821	1.66035	1.67422	3.71716	3.50815	4.09471	4.51092	3.9593	4.62906	-0.123286	0.235647	-1.58864	1.46642e-52
MYCTH_2124533		4.29238	4.30315	4.80087	9.79163	8.47781	9.84974	7.37004	6.88169	6.08822	4.96101	4.93409	5.06999	-0.938256	5.65926e-07	0.711455	0.000115483
MYCTH_2124653	Beta-lactamase-like	0.901611	0.997665	0.838649	0.537474	0.912403	0.815065	0.904819	0.556919	0.696382	0.37667	0.290814	0.719895	0.0014828	0.997657	0.522467	0.248937
MYCTH_2124691		4.75148	4.16837	4.74774	2.39105	2.62042	1.44032	0.437312	0.4845	0.31336	0.351096	0.421664	0.195714	3.13872	5.94458e-13	2.52193	3.9867e-08
MYCTH_2124694		6.26273	4.49343	5.28349	3.59131	3.19341	5.37561	6.20178	7.98204	6.60602	32.629	23.7668	32.4088	-0.703973	0.000451757	-3.06585	5.14067e-57
MYCTH_2124828		16.229	16.7174	16.5572	12.4596	13.4228	13.1811	17.3424	16.8538	17.5056	14.1655	13.7228	16.2876	-0.399101	5.94107e-05	-0.376391	0.000195065
MYCTH_2124857		1.54732	1.54803	1.84747	0.545055	0.894768	0.649441	0.240319	0.1775	0.229603	0.857511	0.926878	0.430207	2.5908	3.3112e-05	-0.286445	0.631155
MYCTH_2124880		0.877379	1.04622	0.514869	2.87428	2.35288	2.56166	0.476938	1.10964	1.32145	0.306328	0.183949	0.739952	-0.589301	0.314163	2.48924	1.47747e-05
MYCTH_2124896		0.404035	0.622717	0.892967	4.14772	4.38076	5.05563	2.57282	1.3557	1.52882	1.24271	0.665569	1.27313	-1.85302	2.22167e-05	1.90558	3.49927e-06
MYCTH_2124903		0.915587	0.899067	0.818973	0.71658	0.661819	0.997382	1.22369	1.56717	1.69827	0.652955	0.541239	0.768156	-1.10351	1.90771e-08	0.0795037	0.715788
MYCTH_2124971		5.38512	4.1737	6.72599	10.4377	16.0388	18.7554	3.66261	4.30376	3.26071	5.28702	5.27058	2.74849	0.204636	0.480676	1.56952	2.20099e-09
MYCTH_2124996	Glutamate-cysteine ligase catalytic subunit	20.2363	18.7822	19.093	12.8479	12.5552	12.8579	18.9597	20.5589	19.5065	23.7174	19.1254	18.3588	-0.357156	4.18498e-06	-0.872015	9.98442e-30
MYCTH_2125016		1.54941	1.67162	3.09967	5.15773	5.17426	4.26771	2.25302	2.0529	2.09221	2.00607	2.03028	1.90983	-0.354958	0.168642	1.0964	4.61961e-06
MYCTH_2125036	MFS general substrate transporter	1.42479	0.56932	0.985305	0.724953	0.72092	0.581398	2.38089	2.98739	1.75401	1.59675	1.46592	0.821619	-1.57642	2.77388e-06	-1.13673	0.00177701
MYCTH_2125110		0.322329	0.284709	0.471285	0.984035	1.14769	0.539271	0.532137	0.848389	0.781216	0.597423	0.337893	0.0929373	-1.33474	0.00266482	1.18631	0.00749046
MYCTH_2125144		0.141174	0.400813	0.376567	0.522161	0.53574	0.661047	1.22786	1.06278	0.623218	1.23224	0.554966	1.60275	-2.01626	0.000545221	-1.17047	0.0318277
MYCTH_2125192		0.249091	0.648963	0.297036	1.62584	0.889667	1.1139	0.350458	0.335328	0.852299	0.596836	0.0307198	0.0950566	-0.711729	0.307994	2.1717	0.00118131
MYCTH_2125197		14.0362	17.2901	14.6741	49.5831	53.6096	41.0934	8.553	9.54409	11.1111	7.17965	7.35699	9.32623	0.316187	0.0642331	2.39925	1.81197e-50
MYCTH_2125234		1.21521	1.34939	2.18977	3.45306	3.71659	4.84968	2.70104	1.65888	1.54275	1.16283	0.736022	2.24244	-0.652346	0.104931	1.34323	0.000488744
MYCTH_2125251		2.55752	2.44954	2.33424	3.22371	1.43438	1.29006	0.67	1.07633	1.34426	0.358606	0.516821	0.559721	0.91453	0.0707635	1.84981	0.000403225
MYCTH_2125279	AIG2-like	60.0097	56.1621	56.6333	49.6903	54.5971	54.9916	28.1924	25.4299	29.3667	31.7548	38.2736	46.0918	0.722295	2.55048e-09	0.2508	0.0418926
MYCTH_2125404	Protein of unknown function UPF0057	40.5871	41.2349	37.8712	42.4068	34.3734	44.8856	201.971	204.443	208.728	153.499	144.456	213.816	-2.69745	1.21302e-82	-2.27573	3.35078e-59
MYCTH_2125469	Alanine dehydrogenase/pyridine nucleotide transhydrogenase, conserved site-1	47.0702	52.5046	47.6209	49.1997	46.5616	50.5096	10.787	11.0094	11.0652	24.903	24.7442	23.6526	1.82646	1.47038e-247	0.798249	2.69295e-51
MYCTH_2125509		0.913591	1.08263	1.46214	0.524704	0.50246	0.350108	0.647768	0.717666	1.21714	4.36851	2.85229	1.33999	0.0814133	0.853203	-2.81821	1.22131e-12
MYCTH_2125560	Phosphatidylserine decarboxylase-related	2.02141	2.00131	2.15675	0.16432	0.917898	0.114211	0.28175	0.249722	0.161512	0.120642	0.108667	0.4035	2.82276	5.34878e-05	0.733588	0.336515
MYCTH_2125728	FAD linked oxidase, N-terminal	1.43425	1.80333	1.47563	2.78776	2.92876	3.52724	5.93091	5.79966	5.56005	4.8287	3.89301	4.55262	-2.2152	4.5858e-27	-0.718031	0.000256939
MYCTH_2125822		4.76656	7.21756	7.27539	5.59684	7.10143	4.74104	4.7503	4.22626	3.57578	4.54572	3.46994	3.34997	0.277102	0.39702	0.423009	0.186386
MYCTH_2125843	GCN5-related N-acetyltransferase	5.24847	5.51341	5.83321	4.46024	5.66537	5.10793	7.96472	9.32463	9.54037	5.31919	2.86557	4.17101	-1.02852	2.42186e-09	0.113529	0.553802
MYCTH_2125853	Zinc finger, RING-type	10.7008	10.3129	11.4828	6.2463	6.05918	6.16548	2.58713	2.57042	2.53556	3.67173	3.41191	3.51584	1.74314	1.24011e-38	0.60348	8.18736e-06
MYCTH_2125854	Helicase, superfamily 1 and 2, ATP-binding	5.04155	5.74221	5.3162	2.78851	3.22225	3.36199	1.76293	1.56253	1.37808	2.16166	1.66894	2.56299	1.43794	7.79585e-12	0.357373	0.0981174
MYCTH_2125911	Adrenodoxin reductase	11.1723	10.6734	12.6343	7.77787	7.19619	6.39464	10.7085	9.82106	10.1179	8.31208	11.2551	10.1754	-0.165979	0.298681	-0.681306	8.23277e-06
MYCTH_2125944		6.54168	6.8684	5.66276	10.5	10.6794	9.51917	4.62953	6.31844	7.56415	5.60216	4.78734	6.48592	-0.29247	0.287262	0.667513	0.0100728
MYCTH_2125965	Methyltransferase type 12	8.21597	10.2356	8.87862	10.8747	10.8169	11.1569	5.98884	7.38329	6.78095	9.39805	7.9615	15.5416	0.102761	0.599805	-0.20674	0.262688
MYCTH_2125988		0.684164	0.543127	0.566969	0.673867	0.941061	0.512281	0.974902	0.968089	1.23501	0.873532	0.49438	0.58605	-1.15781	1.64603e-05	-0.0664922	0.820597
MYCTH_2126094	Heterokaryon incompatibility	2.66051	2.12258	2.34011	1.86429	1.74666	1.53392	1.21297	1.18306	1.01031	1.30955	0.619773	1.03931	0.731518	0.00195968	0.607115	0.0119953
MYCTH_2126152	ArgE/DapE/ACY1/CPG2/YscS, conserved site	139.617	139.619	141.228	66.9005	66.3556	64.7595	108.711	110.159	112.032	98.2467	100.956	92.3623	0.00979808	0.883562	-0.757313	3.51333e-37
MYCTH_2126239	NAD(P)-binding	1.64664	1.39164	1.57303	0.283276	0.174386	0.210954	0.0416328	0.138376	0.0397764	0.601648	0.481717	0.149058	4.09593	1.20935e-10	-1.0819	0.0479762
MYCTH_2126285	Hypothetical protein	1.04682	1.7574	1.11691	1.73152	0.552706	0.551602	0.197929	0.219287	0.520035	1.58908	1.2405	2.00783	1.71291	0.0154253	-0.967094	0.134214
MYCTH_2126287		0.191079	0.506334	0.475704	0.673089	0.29005	0.561397	1.45417	2.37827	2.01784	11.3413	4.70718	11.4458	-2.66667	2.79362e-10	-4.36917	1.54505e-29
MYCTH_2126511	Heat shock protein DnaJ	16.0168	19.9802	17.3106	14.0539	14.4239	15.0408	11.0299	13.0448	15.2576	10.9621	7.56862	8.39877	0.10109	0.468999	0.499884	0.000177668
MYCTH_2126533		34.3042	35.8541	36.297	65.6464	78.7616	59.4081	54.3022	59.2529	57.8893	40.8208	30.4769	18.1431	-1.02332	9.98559e-11	1.00024	2.45099e-10
MYCTH_2126562	Ribosomal protein L7/L12, oligomerisation	214.681	187.064	195.78	491.385	447.786	465.739	292.946	270.77	284.655	275.885	302.275	321.267	-0.840677	5.62977e-25	0.441416	6.28572e-08
MYCTH_2126564	Hydroxymethylglutaryl-CoA reductase, class I/II, catalytic	16.2378	18.0743	17.3377	24.4668	26.9384	25.0216	9.80701	10.6399	11.7928	17.1185	13.408	14.5448	0.343564	4.51562e-05	0.566417	5.71456e-12
MYCTH_2126592		2.00225	2.40861	2.5161	2.72718	3.36201	3.03938	1.32221	0.946819	1.52515	2.64091	1.64805	2.32848	0.525779	0.0469374	0.271901	0.289105
MYCTH_2126595		26.7528	26.3818	25.3899	58.4486	65.2214	69.0912	39.4795	39.1686	34.9751	48.2884	55.8254	65.1248	-0.868862	7.05358e-15	-0.0164129	0.891631
MYCTH_2126672	Fungal specific transcription factor	1.35134	1.12968	1.2616	1.84458	1.72839	1.96447	2.71387	2.50937	2.22246	1.96587	1.0231	3.67717	-1.32646	0.000208302	-0.466996	0.197864
MYCTH_2126704		2.53365	4.34317	1.93821	0.808296	1.16104	1.05339	2.07891	2.18807	1.68828	5.03497	3.95892	2.82218	0.224252	0.459572	-2.15921	1.34582e-13
MYCTH_2126754	Pre-mRNA processing factor 4 (PRP4) like	22.0743	24.0566	22.9655	24.8706	24.296	18.8882	26.6173	29.5124	28.2671	23.1078	18.5877	23.6954	-0.624683	9.4819e-09	-0.139542	0.220584
MYCTH_2126809		3.04333	3.67835	2.38893	2.87151	2.02384	2.29921	1.18167	1.64956	1.76121	3.9972	2.57501	1.04358	0.652108	0.0699814	-0.265793	0.461433
MYCTH_2126860	Rad9	11.0489	9.98117	10.294	12.6119	11.7295	12.7266	8.72181	9.1217	8.25055	18.9343	18.4404	17.7998	-0.0699318	0.49377	-0.772377	6.31773e-18
MYCTH_2126876		30.1874	27.6799	27.1268	15.478	17.5146	19.3643	9.89443	9.96555	9.59261	59.4122	61.5085	59.9122	1.1946	7.68087e-37	-1.98842	4.83917e-114
MYCTH_2126894		0.728225	0.379978	0.377992	0.291187	0.418264	0.0433692	0.342364	0.379307	0.470204	0.389395	0.268217	0.995936	-0.00938701	0.99033	-1.33562	0.0560738
MYCTH_2126987	Actin-binding FH2	11.5791	11.3897	11.0188	7.2757	8.20387	8.65268	9.78575	9.9801	9.47325	6.78121	4.78028	2.3976	-0.118527	0.574457	0.601801	0.00265302
MYCTH_2126992	Mitochondrial substrate carrier	31.0339	29.3384	30.0957	39.4894	38.6894	41.7859	19.4831	20.4399	20.7984	17.6474	16.911	16.8785	0.240252	0.000169699	1.0236	2.94184e-60
MYCTH_2127031		15.08	15.0765	18.125	41.039	43.3034	37.9722	2.15795	1.72325	2.27594	6.00005	5.2694	4.11391	2.63049	1.99532e-87	2.79359	7.16754e-120
MYCTH_2127034	Major facilitator superfamily MFS-1	22.74	23.3184	19.8755	40.482	37.3699	43.0305	11.8258	10.7916	11.394	10.9926	14.6113	9.9202	0.61826	2.52607e-07	1.56473	1.16207e-40
MYCTH_2127135	Protein of unknown function DUF788	55.9367	53.7558	57.254	59.5451	63.3308	59.3223	49.1359	44.4056	45.3849	53.287	42.4157	34.8418	-0.0710385	0.558233	0.287286	0.0113057
MYCTH_2127139	Mitochondrial ribosomal protein L31, fungi, predicted	125.807	126.298	131.618	200.468	188.968	206.877	142.97	136.223	129.552	83.6182	85.3875	61.64	-0.427377	1.13052e-06	1.17304	2.36635e-41
MYCTH_2127147		7.31143	6.76194	4.99823	8.5593	7.17742	8.92371	6.90174	5.48437	4.77496	4.17809	4.13055	3.35152	-0.183337	0.445765	0.880667	0.000118904
MYCTH_2127197		1.72953	3.20467	1.2626	0.480978	1.28965	1.1032	0.395858	0.877148	0.567311	1.58908	1.52677	0.708647	1.41773	0.081103	-0.610692	0.450126
MYCTH_2127263	Nucleotide-sugar transporter	0.691352	0.157028	0.590114	0.29224	1.29431	0.533194	0.526141	0.499641	0.215435	0.804595	0.21742	1.21098	-0.107034	0.904265	-0.269829	0.740644
MYCTH_2127287	Prefoldin	11.7857	13.609	11.0126	5.19267	5.44524	4.58239	11.5242	12.1401	11.8687	21.2852	19.0219	18.2873	-0.302054	0.00113005	-2.14115	9.53681e-118
MYCTH_2127358		4.6137	4.81967	4.68248	5.86093	5.97036	5.8625	4.00228	3.50472	3.42307	15.416	13.9027	19.7524	0.0318809	0.856337	-1.6726	3.0702e-31
MYCTH_2127454		27.3309	25.959	27.5302	8.33696	8.08588	9.54624	7.42845	8.24356	7.73925	13.5235	10.096	11.0671	1.45292	2.8978e-35	-0.611548	3.35388e-07
MYCTH_2127482	ARP2/3 complex, 21 kDa p21-Arc subunit	265.028	248.507	260.775	284.922	265.243	276.924	135.888	132.756	131.247	184.301	198.786	214.968	0.617818	8.83601e-16	0.26597	0.000591496
MYCTH_2127554		55.7418	52.9178	51.1106	18.0247	15.3509	19.8317	22.8835	18.1841	18.2444	35.8149	25.945	28.44	1.0927	9.61942e-16	-0.955672	9.50392e-12
MYCTH_2127673	Histone H4	0.224278	0.382054	0.282803	0.30165	0.226963	0.258333	0.288166	0.33154	0.540044	0.438979	0.480902	0.383588	-0.731955	0.0473243	-0.930535	0.0107471
MYCTH_2127683	Glycoside Hydrolase Family 43 protein	10.4864	8.2845	10.3981	12.2662	11.5539	15.1117	2.58168	2.72297	3.88732	5.65987	7.46792	7.49317	1.33075	1.82604e-12	0.713286	8.89042e-05
MYCTH_2127689		0.229362	0.282182	0.285506	0.131291	0.106383	0.452758	3.30401	3.32672	3.4942	1.36802	0.951729	1.20278	-4.00584	1.99062e-28	-2.55297	1.05737e-11
MYCTH_2127750	Zinc finger, C2H2-type	12.7869	10.5493	10.9818	12.7857	15.232	15.7307	11.6264	11.9485	11.7334	8.77536	9.55736	8.92783	-0.374077	0.00921512	0.481674	0.00072264
MYCTH_2127753		0.829795	0.880567	0.667645	0.431263	0.399214	0.404662	0.443677	1.08142	0.452153	0.823232	0.399281	1.00605	-0.0604071	0.895505	-1.04222	0.0143927
MYCTH_2127797		2.66133	4.24031	2.41571	0.587668	0.643148	0.568925	1.59783	0.4306	1.8154	4.20671	4.62196	3.60766	0.922588	0.0243596	-2.98757	2.05505e-12
MYCTH_2127855	Methionine sulphoxide reductase B	94.4	92.3389	87.1612	83.7239	79.4003	83.7763	80.7274	74.1821	71.0353	45.2113	45.2686	49.6328	-0.0584263	0.52698	0.618191	9.37614e-13
MYCTH_2127928		1.45127	1.2361	1.18898	2.79344	2.9635	1.82737	1.54962	0.65552	0.753723	4.37326	4.40102	3.56425	0.0491186	0.900525	-0.900175	0.00426719
MYCTH_2127963	Peptidase M24B, X-Pro dipeptidase/aminopeptidase P N-terminal	33.1701	34.5998	31.6238	66.1855	59.6671	63.2443	40.2756	39.6876	37.0185	21.2358	26.3282	20.4362	-0.571506	5.78903e-09	1.27421	3.19443e-39
MYCTH_2128009	D111/G-patch	23.807	22.907	23.7696	12.9676	15.6612	15.8414	9.23847	13.3166	10.9746	11.6233	9.28805	10.7076	0.738664	3.25666e-10	0.295855	0.0142699
MYCTH_2128027		5.2832	5.18909	4.03727	6.63939	7.29716	11.0124	8.8486	7.99752	7.86078	7.478	7.8584	5.18748	-1.10393	0.000128098	0.081521	0.788136
MYCTH_2128270		0.957957	0.483515	0.780769	1.33573	1.31949	1.40725	0.419484	1.08976	0.64954	2.32264	1.67369	1.7263	-0.273124	0.404751	-0.687356	0.0153838
MYCTH_2128378	Mg2+ transporter protein, CorA-like	9.89201	10.0658	10.0206	7.35908	7.85476	8.36594	3.05525	3.60156	3.12919	25.5495	19.1485	22.1181	1.2811	3.19129e-40	-1.69763	2.8975e-78
MYCTH_2128390		3.21726	3.06215	3.39998	3.85322	3.3798	2.46438	2.39847	1.95605	1.9096	1.42638	0.578161	1.19267	0.291293	0.337199	1.42104	3.48923e-06
MYCTH_2128417		0.18115	0.288014	0.231935	0.382868	1.39322	1.11767	2.52089	2.2256	2.59665	0.801126	0.68363	1.36323	-3.73392	7.7409e-10	-0.175399	0.765997
MYCTH_2128527	Aromatic-ring hydroxylase	0.80807	1.02694	0.728743	0.670955	0.467281	0.519342	0.627516	0.579358	0.499614	0.470215	0.282362	0.936125	0.248475	0.518398	-0.21999	0.568481
MYCTH_2128552	Hypothetical protein	2.0368	1.77443	1.87548	2.24088	3.07765	2.1211	1.72904	1.10904	0.898424	0.974146	1.0822	0.90504	0.269576	0.466626	1.12667	0.00130857
MYCTH_2128593		1.80613	0.927227	1.18791	0.575213	0.701053	0.981332	1.72151	1.07284	1.00227	0.950206	0.933701	0.417323	-0.284505	0.545609	-0.228847	0.640009
MYCTH_2128634		0.0910281	0.120606	0.22662	0.545109	0.261	0.334304	1.25355	1.07816	1.10311	0.335471	0.28627	0.314954	-3.3108	2.63801e-09	0.0884656	0.880652
MYCTH_2128658		2.22584	2.33733	3.6111	7.0727	6.958	6.66835	8.88402	9.32849	9.43803	5.18085	6.87208	6.76503	-2.09424	1.10241e-34	-0.0667797	0.709173
MYCTH_2128682	Eggshell protein	0.633239	0.611269	0.439165	0.635728	0.192245	0.523259	2.03093	3.96623	2.20347	0.331633	0.398289	1.47891	-2.61611	0.000109179	-0.916313	0.204707
MYCTH_2128790		0.88424	0.712852	0.806588	0.380697	0.411508	0.354809	0.178025	0.276129	0.226783	0.574886	0.43772	0.439086	1.49189	7.59972e-14	-0.533906	0.00694297
MYCTH_2128843		0.638379	0.724978	0.72653	0.404771	0.28712	0.343856	1.61942	1.52077	1.60615	2.31138	1.93325	2.3008	-1.52227	2.67714e-11	-2.85761	3.6095e-29
MYCTH_2128856		10.7571	10.1285	9.01496	2.89362	3.26576	2.49965	15.2673	16.4671	16.7806	10.2884	6.88894	13.1198	-1.03296	2.98224e-08	-2.00467	1.05893e-24
MYCTH_2128884		2.24255	1.5883	2.57279	1.07026	1.14689	0.903285	1.38944	1.33605	1.50281	0.813831	0.631943	0.625737	0.265892	0.406988	0.396409	0.259131
MYCTH_2128965	Mitochondrial substrate carrier	17.9203	15.9279	16.4725	13.8256	14.4792	13.947	5.77139	6.50767	6.49288	6.39743	6.94786	7.0508	1.08892	5.08017e-23	0.850594	1.49786e-14
MYCTH_2128968	Major facilitator superfamily	1.19663	1.27402	1.25015	0.21076	0.370012	0.173955	0.252964	0.350325	0.43158	1.9052	3.34508	6.18887	1.51066	0.000296484	-4.13876	8.09927e-24
MYCTH_2129017		1.78114	1.54867	1.12836	0.852894	0.59143	0.551921	0.09077	0.43578	0.11563	0.874497	0.583481	0.505531	2.4967	7.01654e-06	-0.167995	0.755981
MYCTH_2129052	Glycoside Hydrolase Family 3 protein	1.32194	2.52844	1.18775	3.52922	4.29491	2.98957	0.529492	0.502824	1.66219	0.80972	0.656416	1.17355	0.545622	0.360051	1.84394	0.000814372
MYCTH_2129148		4.72881	5.19194	4.72893	4.40718	3.77888	4.72939	2.61798	1.91263	2.46499	3.26953	2.57917	2.89798	0.726282	0.000999218	0.367576	0.0978453
MYCTH_2129150		9.41363	5.91683	8.33836	15.4539	15.1582	13.046	2.76779	2.92383	2.58288	2.89393	2.04811	2.91909	1.18775	1.10582e-05	2.28367	6.70341e-18
MYCTH_2129155		0.460234	0.898334	0.613812	0.562355	0.52396	0.982445	0.813086	0.744912	0.926222	0.117167	0.437226	0.839739	-0.676798	0.202429	0.356799	0.512961
MYCTH_2129170	Hypothetical protein	15.7954	14.4208	12.0996	5.74027	4.19502	4.22601	14.2975	12.5402	10.542	17.1627	15.1595	16.9704	-0.156489	0.329675	-1.99691	1.41242e-37
MYCTH_2129201		1.19708	1.0196	1.51671	0.553455	0.605705	1.3189	1.22011	1.17153	1.70971	1.82852	1.33331	4.27129	-0.47199	0.435523	-1.78806	0.00177231
MYCTH_2129202		1.57738	0.985249	1.1781	2.00031	2.79346	1.651	0.428727	0.569988	0.819222	2.29469	2.97638	1.02332	0.708643	0.25217	-0.171726	0.749312
MYCTH_2129215	Major facilitator superfamily	0.632791	0.411899	0.485786	1.25588	1.34321	1.28384	1.12423	1.33849	1.1222	1.77824	1.22153	1.3417	-1.55388	3.03504e-12	-0.353547	0.0938545
MYCTH_2129368		6.09818	5.34989	7.30354	2.2072	3.13187	2.15	2.66852	2.07504	1.85277	2.59043	2.22144	2.63084	1.1713	1.96154e-08	-0.18759	0.403418
MYCTH_2129372	High mobility group box, HMG1/HMG2	0.59617	0.589683	0.410379	2.05263	2.1213	2.28833	0.41816	0.301133	0.359563	0.402864	0.120959	0.349333	0.225397	0.62078	2.71581	2.04711e-11
MYCTH_2129400		6.46445	7.38561	5.98319	4.65032	4.01968	5.79222	2.11689	1.87625	1.65845	1.13303	1.26551	1.36424	1.4741	1.18107e-08	1.74443	3.52239e-10
MYCTH_2129407		0.488498	0.493125	0.665986	0.51623	0.933763	0.687711	0.35406	1.01335	0.648356	0.600098	0.398289	2.21837	-0.619032	0.35364	-0.798121	0.205332
MYCTH_2129411		0.234911	0.0762223	0.0716114	0.141855	0.135842	0.184869	0.583754	0.363794	0.139431	0.97639	0.985015	0.783757	-1.81576	0.023879	-2.7703	0.000162135
MYCTH_2129417		3.08425	1.93896	2.11548	9.5258	8.56461	9.91113	16.8656	14.3071	14.855	32.6041	32.4279	29.8227	-3.0171	2.1863e-85	-1.95842	1.19992e-45
MYCTH_2129515		27.0993	20.904	25.0949	11.9365	9.73703	13.0592	8.79311	6.94253	7.29055	12.6044	8.23483	21.8927	1.33142	4.11112e-07	-0.500631	0.0612667
MYCTH_2129548	Sugar transporter, conserved site	1.31661	1.29247	1.78571	3.71419	3.02605	3.86003	0.0121305	0.0537578	0.057948	0.298662	0.456161	1.28845	4.81946	6.18935e-14	2.16449	2.14191e-06
MYCTH_2129554		6.42246	6.88084	6.72319	4.99425	7.39277	5.39761	1.24215	1.16768	0.629347	2.25644	1.28844	1.54981	2.38724	6.5466e-19	1.61299	5.85104e-10
MYCTH_2129566		3.25179	2.98448	2.29413	2.00573	1.77296	2.17887	1.54399	1.27895	1.44757	2.7804	2.71313	2.13541	0.661266	0.00049441	-0.556618	0.00263213
MYCTH_2129702		1.53934	1.78177	1.38973	1.18876	1.40798	1.7286	1.67355	0.677472	1.19919	0.482321	0.279288	1.57477	0.0642757	0.911229	0.694329	0.198267
MYCTH_2129707		12.094	11.8548	12.14	12.1975	11.4691	11.8131	2.17249	1.07772	1.84328	2.41236	1.42256	1.62529	2.48249	4.4492e-28	2.51043	8.72021e-29
MYCTH_2129720		0.766168	0.720942	0.420412	0.508931	1.12978	1.10943	1.52314	1.29199	1.00047	0.99357	0.64253	0.85208	-1.33557	0.00299414	-0.0492702	0.919486
MYCTH_2129775		3.06862	2.65268	2.58995	9.51067	9.52461	10.8491	4.53121	4.82707	3.3777	7.88874	6.43358	8.79494	-0.947442	5.62424e-06	0.173174	0.387887
MYCTH_2129781		1.16881	1.58957	1.78593	1.66214	1.69389	2.08267	1.99236	2.03355	2.36817	5.10519	3.47911	4.11895	-0.832853	0.000414635	-1.41712	2.30706e-10
MYCTH_2129788	Hypothetical protein	305.974	283.24	289	287.572	262.08	263.215	157.354	161.537	157.943	109.943	105.039	65.6472	0.545952	2.50711e-06	1.34148	1.16033e-31
MYCTH_2130022		11.1538	11.8992	13.0044	6.79729	6.37438	7.44779	5.57876	4.5893	4.67041	4.60109	5.23956	6.05988	0.943094	1.14295e-12	0.173318	0.215362
MYCTH_2130079		1.72901	2.41354	1.82556	0.83745	1.91374	0.992164	1.09652	1.49686	1.38437	0.922266	0.849606	1.332	0.247953	0.506715	0.0717412	0.852949
MYCTH_2130123		1.50806	1.80397	1.48031	0.966826	0.925839	1.20737	0.743259	0.932449	0.647461	1.02964	0.737742	0.678318	0.711228	0.00383165	0.147353	0.574714
MYCTH_2130127		1.68831	2.56923	1.80135	0.142732	0.444215	0.334821	1.54183	1.1388	1.08727	0.275079	0.141586	0.35049	0.342408	0.44907	0.095456	0.880751
MYCTH_2130133	Haem oxygenase-like, multi-helical	3.16089	2.54998	3.09491	3.60511	3.00368	4.11959	0.89055	0.452696	0.560555	10.2508	8.23327	16.6299	1.8706	2.19741e-07	-1.91552	2.1702e-08
MYCTH_2130164		1.05986	1.47542	1.86038	1.12002	0.345982	0.376681	1.63547	1.97667	0.923324	3.50144	1.50527	2.08491	-0.381693	0.484453	-2.12756	5.12463e-05
MYCTH_2130178		1.77822	2.48103	1.95149	3.22144	1.54243	3.13468	0.994249	1.16273	2.11093	2.83816	1.54453	2.63682	0.197272	0.675213	-0.0189088	0.966161
MYCTH_2130243		0.206811	0.427028	0.601795	0.417234	0.418572	0.289999	0.245282	0.43027	0.371047	0.634536	0.610972	0.902579	-0.0990782	0.860725	-1.12994	0.0214452
MYCTH_2130327		251.871	228.237	226.423	127.397	122.797	146.6	145.693	130.428	136.319	170.146	132.265	96.7457	0.440964	0.000963607	-0.198429	0.146928
MYCTH_2130416	YhhN-like	3.78548	3.78895	4.14163	0.678031	0.324643	0.989658	1.3951	1.54563	1.13296	0.746702	0.672588	1.49846	1.19076	0.00114229	-0.746427	0.0774347
MYCTH_2130496	Sfi1 spindle body	9.16603	8.97883	9.01489	9.4216	9.72649	10.0068	5.15284	5.05499	5.38575	6.30163	5.27488	8.40714	0.464694	0.000704446	0.34464	0.0115554
MYCTH_2130506		1.42943	1.64756	1.75277	2.11931	1.87834	2.37408	1.71642	1.1564	0.952906	1.68839	0.984054	2.07611	-0.00357632	0.993534	0.23111	0.549337
MYCTH_2130517		206.316	290.182	243.599	377.042	442.164	361.754	290.915	318.397	336.727	50.3285	40.9453	75.8661	-0.692239	0.000673617	2.61503	1.63188e-39
MYCTH_2130550		2.2111	2.55842	2.32947	0.734786	1.16803	0.812033	0.408205	0.167501	0.53445	0.258945	0.0291555	0.433037	2.33236	2.50287e-05	1.73327	0.00276614
MYCTH_2130701		1.82056	1.12774	1.85417	1.66156	1.08866	1.36761	0.629775	0.697731	1.3753	2.11877	1.38798	1.28845	0.494346	0.506343	-0.410326	0.564624
MYCTH_2130717		1.36348	0.985376	1.62009	0.736818	1.58364	1.04132	1.33076	0.858485	0.885167	0.486866	0.35733	0.442276	0.0325446	0.949334	1.19046	0.0132519
MYCTH_2130730		18.078	23.4729	25.697	9.27212	13.3484	5.40653	11.7797	14.8477	14.6186	8.29232	6.09063	4.02394	0.368518	0.129516	0.4146	0.0894628
MYCTH_2130777		2.77713	2.42497	2.55483	6.01305	5.6707	5.00436	11.9697	12.5625	12.1026	9.26512	10.571	23.1091	-2.57392	4.9433e-19	-1.57778	3.63451e-08
MYCTH_2130787	Protein of unknown function DUF1783, fungi	138.071	142.722	136.244	46.3471	44.7968	42.8143	143.934	149.729	143.672	109.614	119.06	103.923	-0.40451	5.87769e-12	-1.51192	9.97422e-136
MYCTH_2130809		19.1045	15.9866	18.3355	13.8135	12.1179	14.0995	16.4969	12.1112	14.0522	15.9572	21.8476	21.8228	-0.011698	0.958467	-0.779361	8.70778e-05
MYCTH_2130929	HMG-I and HMG-Y, DNA-binding	2.98718	3.63921	2.9511	1.77464	2.2752	1.38002	1.70973	2.4939	2.38457	2.99823	2.76277	2.4711	0.204172	0.279956	-0.79805	8.93656e-06
MYCTH_2130973	Carbohydrate Esterase Family 1 protein	7.70582	5.77243	6.60523	4.7689	4.12159	4.81039	3.66634	2.59023	2.82598	2.54062	1.72488	2.0081	0.809374	5.33964e-05	0.934999	6.06076e-06
MYCTH_2131034	Lipase, active site	6.4326	6.96837	7.38744	5.82806	5.63727	5.58601	1.18909	1.57418	1.38639	2.5889	3.11897	2.2008	1.9915	1.62566e-41	0.905114	1.40294e-10
MYCTH_2131097		12.9931	12.4487	17.2981	21.6288	24.4354	15.6665	14.2092	16.712	16.0041	17.53	14.5847	9.34916	-0.46922	0.0188536	0.380512	0.0550359
MYCTH_2131220		0.575283	0.478041	0.37427	0.370696	0.482774	0.602907	1.00681	0.591525	0.991064	7.38098	8.61936	8.26527	-1.1992	3.69593e-06	-4.26346	6.15228e-77
MYCTH_2131244		0.733852	0.616104	0.667702	0.292601	0.287031	0.220734	0.256971	0.330795	0.224469	0.288178	0.294972	0.280392	0.984353	1.25971e-07	-0.308109	0.126598
MYCTH_2131308	Glycoside Hydrolase Family 55 protein	8.1546	6.20259	6.79861	7.93614	8.13705	5.55781	3.38129	3.47204	3.38811	3.92855	4.25429	4.87195	0.714754	0.00123774	0.529475	0.0149358
MYCTH_2131445	AAA+ ATPase, core	17.6929	16.8793	17.9911	15.7891	16.3677	15.9608	25.0357	26.9868	23.8925	15.515	14.0703	10.1392	-0.865313	1.49787e-15	0.081113	0.489636
MYCTH_2131574		245.221	253.281	255.021	744.697	810.787	777.237	339.288	361.308	353.176	274.633	259.215	220.17	-0.819711	7.17634e-38	1.43314	2.3586e-113
MYCTH_2131761		74.0851	72.693	74.0924	295.575	293.111	302.693	12.3402	13.3492	14.0288	14.1449	9.33177	17.4907	2.14009	6.09245e-53	4.24553	1.68924e-205
MYCTH_2131791	GPCR, family 2, secretin-like	2.71968	2.01774	2.62642	5.63276	4.40959	4.33061	5.83806	6.743	5.71178	4.25101	5.73321	4.03101	-1.64388	6.91495e-23	-0.16638	0.334475
MYCTH_2131805		189.689	194.958	189.872	211.244	214.121	201.486	123.105	127.342	128.094	107.395	98.5417	84.4915	0.265986	8.50422e-07	0.913688	5.9179e-66
MYCTH_2132093		5.84427	5.35072	6.32558	9.91988	11.4748	10.9397	11.3452	10.0149	9.14958	6.78753	7.22544	7.84866	-1.13563	3.53308e-21	0.364027	0.00266827
MYCTH_2132220		3.91236	3.47233	3.54291	4.98567	5.93878	6.08539	7.02358	6.37566	7.17143	5.72019	5.92788	9.08603	-1.24756	3.39475e-10	-0.489424	0.0139756
MYCTH_2132225		11.2415	12.6977	12.5761	14.4574	14.3197	13.2368	9.22388	9.45276	11.0944	6.54144	4.14516	3.83318	-0.0426252	0.773419	1.34173	6.05155e-23
MYCTH_2132318	Hrf1	55.1252	55.1133	53.9344	26.02	22.581	25.5232	32.9832	32.3221	33.6105	39.3851	34.8853	29.2016	0.394954	3.37034e-06	-0.676154	2.23163e-15
MYCTH_2132417	WD40 repeat	44.1983	45.714	44.0259	21.0191	20.1008	22.3323	28.6427	27.9234	27.4258	32.9332	27.6131	26.2011	0.336875	2.16515e-07	-0.645896	2.15135e-23
MYCTH_2132441	Transcription factor, MADS-box	189.331	186.225	188.096	153.323	161.05	161.787	133.635	131.322	133.908	124.706	147.58	149.649	0.163093	0.0359158	-0.028889	0.721339
MYCTH_2132459	Helicase, superfamily 1 and 2, ATP-binding	8.28151	6.26236	6.71793	7.40605	6.87902	6.81557	3.80416	4.32334	3.59288	2.45034	2.87978	3.64242	0.527458	0.00176758	1.03156	7.4414e-10
MYCTH_2132486	Aminoacyl-tRNA synthetase, class I, conserved site	29.2276	32.8774	31.678	43.7108	44.9278	35.8908	39.6596	35.2047	37.1995	28.2454	26.8963	30.41	-0.594754	8.64507e-11	0.342	0.000217997
MYCTH_2132560	Transcription factor TFIIB related	27.2097	29.6117	25.9424	50.2941	49.0276	51.6379	87.5658	82.3119	85.541	17.3267	18.1247	18.8047	-1.9629	4.61432e-138	1.27662	9.23885e-56
MYCTH_2132573	Protein of unknown function UPF0132	40.2539	38.4746	40.3548	28.7322	29.1079	27.7623	19.1354	21.2913	20.4154	17.7273	14.6734	12.5709	0.634152	5.08571e-14	0.733473	1.08164e-17
MYCTH_2132657	Isocitrate/isopropylmalate dehydrogenase	180.728	164.699	171.394	128.197	118.322	141.176	245.229	230.952	240.387	176.374	212.262	243.191	-0.80679	5.98718e-15	-0.909322	1.11511e-18
MYCTH_2132689	NOT2/NOT3/NOT5	35.73	35.8274	36.6457	25.9939	26.4234	23.2243	22.2468	23.7593	23.4493	24.2159	19.8463	22.6118	0.304075	1.23043e-06	-0.0148169	0.827389
MYCTH_2132763	GTP1/OBG	72.0321	68.3704	70.4114	28.9265	30.0655	32.577	47.9437	45.5336	45.8901	45.4021	45.0809	61.6176	0.261332	0.0143566	-0.935796	1.60333e-19
MYCTH_2132770		1801.43	1640.72	1718.29	14.6605	13.2548	15.7528	6.52215	5.35923	5.84188	4.15996	4.66417	3.59999	7.84815	0	1.60826	2.15124e-40
MYCTH_2132825	Adaptin ear-binding coat-associated protein 1 NECAP-1	18.8018	18.1926	19.2353	15.4588	16.7931	15.0144	9.96976	10.9772	11.8328	8.52463	7.23209	8.1225	0.443523	5.62091e-06	0.787989	8.01389e-16
MYCTH_2132970	Fungal transcriptional regulatory protein, N-terminal	33.8969	34.5755	33.6702	14.9456	14.759	15.2107	6.01113	6.05106	6.78129	7.82884	7.76206	7.97531	2.10188	3.13571e-270	0.731596	1.13019e-33
MYCTH_2133010	Protein kinase ATP binding, conserved site	62.0622	61.685	63.1471	67.7751	64.777	70.3979	38.0632	35.9508	36.9041	49.6064	53.0866	49.864	0.416558	4.81367e-11	0.211934	0.000856464
MYCTH_2133056	Acetohydroxy acid isomeroreductase, catalytic	233.177	215.167	227.447	306.905	299.053	283.134	383.6	376.39	375.374	353.177	368.508	374.145	-1.08383	3.0265e-79	-0.502458	3.66168e-18
MYCTH_2133058	Serine/threonine dehydratase, pyridoxal-phosphate-binding site	32.9926	34.9174	31.4712	22.7959	21.6365	21.7119	19.3514	19.9081	19.6771	35.5608	27.2554	14.1042	0.417566	0.0211873	-0.403914	0.0246498
MYCTH_2133103		5.42619	5.85775	5.72219	9.22367	9.4073	9.0139	11.4842	11.7924	12.1682	8.47507	7.22048	8.49353	-1.39611	1.8006e-68	-0.00430024	0.961065
MYCTH_2133149		13.3312	12.6222	10.9126	23.7978	23.0365	20.499	19.4633	19.3721	16.9915	14.0025	13.6704	13.4886	-0.933622	1.59553e-19	0.511238	7.30493e-07
MYCTH_2133332	Zinc finger, RanBP2-type	66.3287	72.5091	69.7028	71.6048	70.3986	65.1964	51.7961	54.9607	54.0211	68.748	64.5183	51.0691	0.0389013	0.634578	-0.0266502	0.739898
MYCTH_2133403		0.402848	0.4399	0.595136	0.589454	0.156796	0.102425	1.93718	1.43703	2.10831	3.08348	2.03028	2.05055	-2.26983	8.25625e-10	-3.26568	3.37308e-17
MYCTH_2133483	Heat shock protein Hsp90	577.427	555.717	550.512	215.422	209.632	231.756	656.166	657.302	662.6	879.347	943.811	1220.93	-0.566582	1.25602e-08	-2.41717	9.51413e-135
MYCTH_2133532		22.1494	25.9068	25.0623	29.544	31.4561	30.4367	23.9082	23.4678	26.3298	20.5783	17.6445	12.5462	-0.348928	0.00328383	0.655261	2.06707e-08
MYCTH_2133586	Tryptophanyl-tRNA synthetase, class Ib	63.46	60.7903	64.6714	36.692	39.4921	35.3919	36.7684	36.0597	40.1872	46.1313	40.1557	41.3185	0.405636	1.24595e-11	-0.390679	9.17432e-11
MYCTH_2133830		12.0806	11.9575	13.5678	9.16491	8.82785	10.2276	4.86643	3.70669	5.44196	2.57508	2.13286	1.71593	1.08494	1.35702e-08	1.93724	2.67833e-21
MYCTH_2133968	Proteasome alpha-subunit, conserved site	195.592	213.217	197.413	164.812	176.19	178.323	214.616	207.477	211.807	106.056	99.7515	86.8806	-0.401222	3.56333e-12	0.63069	8.60378e-28
MYCTH_2133976		4673.96	4421.67	4557.1	5788.34	5310.87	6237.28	5549.67	5114.95	5001.48	3068.22	2829.15	3213.07	-0.534466	1.48116e-12	0.729271	2.51866e-22
MYCTH_2134022	Fungal pheromone STE3 GPCR	0.414811	0.323292	0.624827	0.412574	0.469162	0.519752	1.91887	2.27288	1.96848	1.45774	1.62852	0.886468	-2.50826	1.75535e-16	-1.70151	3.30645e-08
MYCTH_2134135		91.0499	79.7134	81.9477	97.509	85.7411	96.6799	192.651	175.272	170.473	50.9519	59.4863	49.1856	-1.42651	3.17394e-54	0.610426	6.99125e-11
MYCTH_2134157	Aminoacyl-tRNA synthetase, class I, anticodon-binding	29.7416	30.7689	28.2645	65.8568	64.8248	63.1631	35.2889	35.0026	35.1317	26.1497	23.2745	22.5126	-0.584222	2.09807e-27	1.23312	2.41771e-118
MYCTH_2134282		51.2049	55.0031	55.6791	64.1751	64.911	64.0225	42.7479	48.1271	45.195	59.2262	52.7036	42.2863	-0.0852761	0.287909	0.130172	0.0926121
MYCTH_2134354	SANT, DNA-binding	0.723757	0.882822	0.905686	0.802614	0.831884	0.600517	0.349715	0.236776	0.464058	1.16467	0.65567	0.672417	0.911094	0.00386679	-0.345621	0.255879
MYCTH_2134407		86.1129	96.8836	100.488	169.437	172.855	188.712	872.701	888.496	958.082	1402.07	1380.23	1762.53	-3.59858	0	-3.30021	1.45805e-287
MYCTH_2134429	Phosphatidate cytidylyltransferase	32.3451	31.9871	30.216	24.6239	22.7405	23.7426	23.6735	21.3057	21.9903	29.9905	26.885	27.708	0.161135	0.0821487	-0.447605	5.19e-07
MYCTH_2134461	Protein of unknown function DUF500	116.23	126.277	116.575	116.089	113.708	112.893	189.929	193.946	193.767	145.622	137.988	140.453	-1.02241	7.44963e-128	-0.505865	4.49488e-32
MYCTH_2134470	Lipocalin	46.1461	48.8725	46.5127	107.437	109.348	102.026	106.96	105.284	106.377	102.184	104.34	95.7912	-1.50721	3.20886e-174	-0.122444	0.026355
MYCTH_2134674		0.460572	0.61187	0.695391	0.955069	0.879404	0.775522	0.425146	0.565226	0.640877	0.869756	0.464591	1.3643	-0.222116	0.528576	-0.242668	0.459715
MYCTH_2134725		47.8078	50.9421	50.0057	52.44	49.6046	49.5961	66.3564	69.3795	67.7389	75.7448	76.3354	68.105	-0.788145	6.26491e-54	-0.736453	1.91607e-47
MYCTH_2134741		101.01	120.106	109.145	123.808	126.821	115.819	46.0782	47.8787	49.5063	52.3476	48.1728	39.4689	0.865738	4.21402e-32	1.19229	1.05083e-59
MYCTH_2134806		79.0138	79.7885	77.8965	78.7348	85.2796	69.2177	64.0628	68.0191	69.7951	45.9477	58.0113	60.4411	-0.105992	0.319598	0.299193	0.00314681
MYCTH_2134854	Zinc finger, C2H2-type	0.402035	0.553716	0.406137	0.623728	0.714146	0.273307	0.218544	0.273035	0.270994	0.657033	0.41248	0.543832	0.49852	0.145127	-0.194936	0.559708
MYCTH_2134860	Plus-3	31.4248	30.4874	28.6671	42.5545	40.8035	42.2276	30.3351	29.8712	32.4701	38.7265	39.6595	43.2238	-0.368599	2.4581e-07	-0.154298	0.0320924
MYCTH_2134935	mixed-linked glucanase	779.655	752.239	785.298	1750.06	1796.87	1762.43	363.479	362.208	346.289	349.917	379.47	292.788	0.776346	3.79608e-30	2.17904	7.87216e-229
MYCTH_2135030		5.16984	4.54541	5.77481	3.26838	2.71558	3.00665	2.76908	2.31918	2.81884	2.92893	2.62232	2.39986	0.633624	0.00153294	-0.0197353	0.928808
MYCTH_2135036		3.32063	3.51542	3.18266	4.95145	4.56593	6.21642	1.26457	1.56486	1.671	1.21176	1.43074	1.29619	0.819193	7.33414e-08	1.79708	6.62546e-33
MYCTH_2135067	Ribosomal protein S2	119.612	118.399	113.656	161.184	155.561	160.241	198.578	197.513	198.962	186.28	214.611	203.255	-1.09463	4.77911e-66	-0.542612	2.54108e-17
MYCTH_2135152	Surfeit locus 6	42.6864	42.4833	45.3895	37.7005	38.513	34.2697	39.9648	41.2446	38.0823	38.0026	27.6423	25.1293	-0.20559	0.0437345	0.0918546	0.37661
MYCTH_2135162		44.5388	41.3146	40.8525	50.3296	49.7435	54.5549	155.366	158.184	158.472	258.221	274.341	274.585	-2.23235	1.29715e-240	-2.58466	0
MYCTH_2135222		21.1858	22.5586	22.5471	29.9772	34.5271	33.1428	37.2489	38.0838	37.6661	19.6042	20.5422	14.7176	-1.10579	1.39849e-30	0.632591	1.06161e-10
MYCTH_2135245		1.9013	1.92542	2.0932	1.36935	1.77699	1.32091	0.0526641	0.0291734	0.0503159	0.281876	0.0761694	0.219979	5.13302	2.64295e-20	2.77826	6.56615e-13
MYCTH_2135256	Initiation factor 2B alpha/beta/delta	40.3156	40.9147	40.4523	28.2097	27.5465	29.7249	30.7625	30.4095	34.0842	25.5784	27.5348	27.4209	0.0171059	0.828802	-0.114501	0.120738
MYCTH_2135257		15.5532	15.5403	14.4337	17.2653	19.6721	21.2139	16.4179	15.4185	16.6545	14.5007	15.5118	13.4853	-0.427133	1.65066e-07	0.219523	0.00776825
MYCTH_2135313	Mitochondrial carrier protein	67.338	63.8678	62.1448	29.5849	28.4493	33.2988	52.7575	46.0071	47.2117	50.1682	56.7283	55.9649	0.0692861	0.458777	-1.03591	4.83721e-33
MYCTH_2135338	Zinc finger, C2H2-type	80.1151	76.9475	84.6468	38.1924	27.9511	32.5287	39.3257	37.3289	41.6569	37.484	33.8944	28.4673	0.694816	1.65975e-10	-0.212595	0.0628529
MYCTH_2135345	Cyclin-like F-box	23.508	22.2065	23.4203	16.9426	17.1963	18.3884	11.3913	11.9431	11.7551	17.8832	17.7045	21.4755	0.643406	3.80843e-13	-0.320233	0.000308494
MYCTH_2135399	Major facilitator superfamily MFS-1	37.9625	36.6989	37.2573	92.2263	98.2858	90.1498	43.3985	47.9933	47.7095	43.4991	44.4767	60.5046	-0.648672	1.18792e-09	0.713983	1.32342e-11
MYCTH_2135445		8.4297	10.1889	7.46136	1.05982	1.45377	0.895902	4.27291	4.14632	4.47655	20.9143	17.3609	11.3243	0.677581	0.00208722	-4.0504	2.76131e-64
MYCTH_2135496	Mov34/MPN/PAD-1	41.5508	42.8651	43.3896	17.3073	19.864	20.9167	17.2353	17.94	19.5485	25.8437	24.4567	22.6689	0.887501	5.75758e-29	-0.527087	7.62526e-11
MYCTH_2135569		48.7101	51.7759	48.9107	57.5853	52.8513	54.8826	39.8097	36.344	41.2132	112.059	87.936	86.9273	0.0110648	0.898504	-0.989167	2.23324e-40
MYCTH_2135602	Reverse transcriptase, RNA-dependent DNA polymerase	0.711105	0.748901	0.667931	0.728994	0.75652	0.693068	0.29074	0.314792	0.388256	0.187444	0.0891981	0.244463	0.761411	0.00156851	1.8832	5.67575e-14
MYCTH_2135627	DNA-binding, yeast	37.1998	37.4929	36.2467	35.344	35.9973	32.9128	42.5153	44.7841	41.7139	54.317	57.8815	62.1596	-0.553429	1.21781e-13	-0.943793	1.88697e-37
MYCTH_2135707		0.735295	0.722632	1.04101	0.209202	0.214643	0.124634	0.322836	0.153288	0.205627	0.46078	0.0889383	0.128428	1.53232	0.0236531	-0.47607	0.518033
MYCTH_2135745	XYPPX repeat	19.0494	17.5167	18.3643	7.15683	7.28645	7.16854	9.18887	8.75944	8.991	8.4518	8.70077	7.19413	0.69249	7.36031e-27	-0.370303	2.20331e-08
MYCTH_2135772	Allergen V5/Tpx-1 related	222.055	207.37	211.475	377.651	377.924	386.369	73.2645	74.3132	74.0856	53.7263	72.1012	74.3975	1.19648	1.30748e-33	2.30591	2.32237e-121
MYCTH_2135800	Basic-leucine zipper (bZIP) transcription factor	41.5828	36.7415	38.9554	46.1452	47.4009	46.8437	29.1501	28.5788	29.406	25.2409	28.228	23.2297	0.0937566	0.208525	0.672664	8.77502e-22
MYCTH_2135843	Dienelactone hydrolase	55.3768	51.2021	51.2211	20.2246	18.3705	22.8818	35.4842	34.7109	37.3239	39.704	45.4027	44.276	0.218321	0.0199185	-1.2749	1.22049e-44
MYCTH_2135849		238.779	231.601	234.888	460.425	448.627	496.617	113.642	112.275	114.137	300.33	242.557	350.05	0.716734	8.9493e-13	0.45445	6.05539e-06
MYCTH_2136046		3.2713	3.54491	3.75677	3.51356	4.33933	4.6261	13.9236	14.9748	14.9443	94.0076	61.9361	88.9303	-2.38819	3.49299e-94	-4.49042	0
MYCTH_2136117	Transcription factor jumonji/aspartyl beta-hydroxylase	11.8068	11.7268	11.9689	13.1824	14.0255	13.7127	9.09204	9.45158	9.68872	8.57733	6.9969	7.69232	-0.00497935	0.955003	0.6188	1.38585e-15
MYCTH_2136202		2.29991	2.18309	2.51669	17.4538	16.7238	15.9547	2.88963	3.08331	3.27016	2.20865	2.34414	2.1506	-0.735954	1.85073e-10	2.70261	5.68364e-133
MYCTH_2136257		5.94078	6.60158	5.62291	2.14331	2.16557	3.21988	2.72587	3.03924	2.45503	4.20036	4.55354	4.37206	0.808985	6.40222e-06	-1.00367	3.06269e-08
MYCTH_2136301	Protein kinase, core	1.2548	1.25043	1.36541	0.443473	0.527688	0.478377	1.59683	1.51391	1.57527	2.36941	2.37597	2.23457	-0.61199	1.50315e-08	-2.46626	4.93786e-104
MYCTH_2136371	2Fe-2S ferredoxin, iron-sulphur binding site	41.8017	41.0965	40.8472	29.532	29.4026	27.5463	18.3112	19.1716	19.0123	53.0144	47.0563	34.7919	0.795687	5.11964e-18	-0.833957	7.28753e-20
MYCTH_2136549		21.4403	19.2482	21.7917	36.3163	34.242	39.2731	124.767	116.518	124.967	108.773	146.08	217.433	-2.88651	2.16321e-39	-2.3154	4.47318e-26
MYCTH_2136659	Peptidase T1A, proteasome beta-subunit	326.65	317.499	331.773	227.474	217.924	226.57	149.648	150.35	145.992	138.922	146.415	155.14	0.794071	2.01191e-34	0.408228	4.59801e-10
MYCTH_2136712	Protein kinase, core	81.4504	87.3281	89.4902	87.5692	95.5342	80.4752	44.263	47.1439	49.7765	48.0387	47.2028	55.2688	0.535275	2.37704e-11	0.606534	2.78101e-14
MYCTH_2136757	Basic helix-loop-helix dimerisation region bHLH	4.01603	3.65133	3.44302	4.00755	3.02722	3.65914	2.59922	2.59598	2.56896	7.66183	6.65443	6.15816	0.182813	0.21142	-1.13356	2.65407e-18
MYCTH_2136821	Mitochondrial substrate carrier	28.3927	30.4137	29.22	56.5739	58.1051	60.5427	23.1415	23.0211	24.0338	23.9741	23.163	19.0436	-0.0101049	0.89671	1.2073	1.67454e-72
MYCTH_2136823	Calycin-like	301.649	324.142	312.72	200.174	219.214	193.847	110.595	123.097	115.529	41.2294	38.1048	36.3306	1.09032	1.47118e-71	2.20843	1.67295e-266
MYCTH_2136876	Zinc finger, HIT-type	19.4687	18.8559	18.403	25.4335	24.4423	21.8444	20.3873	17.9111	20.8622	14.4048	13.8461	11.264	-0.396944	0.000123361	0.662223	1.22679e-10
MYCTH_2136940	NADH:cytochrome b5 reductase (CBR)	155.503	157.518	157.852	194.657	195.574	160.394	186.572	192.185	189.579	147.926	150.594	131.382	-0.607267	1.05892e-19	0.158268	0.021089
MYCTH_2136960	Basic helix-loop-helix dimerisation region bHLH	10.2607	11.8558	10.7309	18.43	17.6652	16.7961	15.9286	18.2938	18.7738	19.6816	16.9184	16.594	-1.02677	6.74483e-34	-0.204338	0.0171922
MYCTH_2137000	FMN-dependent alpha-hydroxy acid dehydrogenase, active site	61.1888	64.4288	61.4407	47.9754	52.7056	49.6884	66.7513	68.1546	66.5086	29.4974	33.2003	30.2666	-0.442939	4.95682e-10	0.492544	1.30625e-11
MYCTH_2137079	ATP10	43.2003	42.6091	41.5907	84.5106	95.3278	80.0988	30.4837	30.2748	30.5096	24.8725	21.2165	13.2486	0.145401	0.281296	1.93833	1.54372e-53
MYCTH_2137175	Like-Sm ribonucleoprotein, eukaryotic and archaea-type, core	38.832	37.9198	37.9954	43.1718	44.176	50.4762	49.33	50.6529	49.7696	34.5755	32.6117	29.0986	-0.719459	4.39936e-23	0.319772	1.72733e-05
MYCTH_2137239	Ovarian tumour, otubain	25.6818	27.815	27.7967	19.945	20.0675	20.6992	13.5107	12.9963	13.6781	21.5036	18.8814	16.1912	0.679407	1.80839e-20	-0.094022	0.217905
MYCTH_2137349	Zinc finger, PHD-type	21.4078	23.0081	20.3193	28.4483	30.0699	28.8318	40.2894	44.4132	44.8062	34.1295	27.1846	27.9625	-1.33645	3.22532e-80	-0.226511	0.00171499
MYCTH_2137429	Fungal transcriptional regulatory protein, N-terminal	6.5209	7.49169	7.43607	7.43071	8.78463	7.68625	3.46595	4.1641	4.53706	5.75801	4.62228	4.40498	0.481456	5.74392e-05	0.497739	2.39092e-05
MYCTH_2137468	IMP-specific 5-nucleotidase	38.9103	38.0547	40.0677	37.5554	37.1598	34.0768	10.7218	10.6326	11.5277	15.0268	18.0283	17.3109	1.49546	3.75644e-66	0.90864	2.94618e-26
MYCTH_2137771	K Homology, type 1	51.5831	55.633	55.9905	31.3699	29.0312	29.3914	38.0099	39.3578	39.136	46.2895	43.2806	53.168	0.149941	0.0731838	-0.868509	4.2278e-27
MYCTH_2137812	Ribonuclease P/MRP, p29 subunit, eukaryotic/archaeal	21.2901	20.4734	21.3959	26.9756	28.8518	25.7904	11.0773	13.2783	11.7236	12.6316	9.3681	9.72947	0.474177	1.03083e-06	1.16902	3.37507e-34
MYCTH_2137832		36.8576	36.9754	34.9643	28.2629	28.5981	31.6014	28.3294	29.7947	31.7694	19.315	18.4321	19.9793	-0.0602606	0.52728	0.41743	3.56254e-06
MYCTH_2137894		89.5545	91.0802	89.8313	48.2555	49.6957	49.1902	52.5975	56.9297	54.6992	26.2835	26.6918	31.1349	0.384142	1.82702e-07	0.605773	3.34992e-16
MYCTH_2138041	Cyclic nucleotide-binding	47.1134	49.8663	50.6734	33.4844	32.9641	31.3933	54.4435	58.6142	57.1592	60.117	50.7672	48.3859	-0.541163	4.70834e-18	-0.898216	7.28982e-47
MYCTH_2138347	Glycosyltransferase Family 31 protein	31.6841	33.2833	30.4649	18.4442	18.6685	19.6491	23.5752	22.0335	22.4068	15.5686	14.9696	14.054	0.15185	0.0494005	0.150087	0.0551422
MYCTH_2138386	Dcp1-like decapping	31.3875	28.8265	29.3749	36.2546	37.9954	37.5311	25.069	26.6462	25.4274	24.5277	23.352	24.1433	-0.118703	0.131127	0.435555	5.88433e-09
MYCTH_2138495		50.2816	42.2679	49.0025	28.9687	29.0051	31.2033	40.9168	40.4522	43.0645	28.025	27.4661	23.3841	-0.148165	0.15296	-0.02167	0.84671
MYCTH_2138498	Haem peroxidase, plant/fungal/bacterial	27.576	28.2107	27.9678	22.4856	24.1712	26.1615	22.8742	24.0227	23.6409	34.9893	36.2802	31.7899	-0.0880268	0.189302	-0.699724	7.9235e-29
MYCTH_2138515	Phosphatidate cytidylyltransferase	43.3079	44.1348	43.522	41.3613	45.4385	40.3329	26.3616	26.3933	27.8687	26.9153	24.9836	29.2992	0.363867	1.08315e-07	0.447079	5.22601e-11
MYCTH_2138690	ATP-grasp fold	51.1441	50.6246	52.1847	28.1581	31.8008	28.3188	4.99531	5.47584	5.26699	53.2697	56.475	67.0268	2.95517	1.98521e-182	-1.20534	2.23657e-35
MYCTH_2138765	Protein kinase, core	13.0369	13.5835	13.4846	13.1122	13.3859	13.8712	17.1661	16.9304	17.1753	18.167	18.0736	16.5865	-0.690752	3.03516e-44	-0.58659	2.37144e-32
MYCTH_2138805	Zinc finger, C2H2-type	17.2469	18.0535	15.5212	7.8127	8.39566	7.89364	31.2133	33.5559	35.9045	60.3969	65.5265	62.6735	-1.32207	1.30022e-73	-3.16871	0
MYCTH_2138808	HR1 rho-binding repeat	18.0229	21.0118	19.133	25.3263	28.1878	24.7641	11.1156	12.2475	12.068	23.1599	19.3049	14.2289	0.378504	0.00131323	0.27333	0.0198743
MYCTH_2138853	estaerase D	55.4219	53.5895	52.4952	64.7363	60.6402	64.5291	65.426	64.1993	67.5452	77.8088	78.5828	53.7479	-0.623425	2.71476e-10	-0.341162	0.00059582
MYCTH_2138861	Zinc finger, MIZ-type	26.158	27.3788	26.8453	25.7094	25.1042	25.9993	19.1241	16.9502	17.2518	24.3011	20.1274	18.9108	0.254922	0.00093496	0.0834009	0.29036
MYCTH_2138875	Protein of unknown function DUF1740	19.9179	21.5144	22.5433	19.0478	20.6427	19.8261	7.50421	8.17813	7.76142	12.8611	11.9765	11.2352	1.11258	1.05995e-70	0.52451	1.61278e-17
MYCTH_2138881	Alcohol dehydrogenase, zinc-containing, conserved site	0.173682	0.197243	0.397096	0.0262203	0.150652	0.16402	0.5395	0.552887	0.773167	0.216569	0.520196	2.02815	-1.61663	0.0579732	-3.24893	0.000135899
MYCTH_2138933	DNA-directed RNA polymerase, 14 to 18 kDa subunit	61.5665	60.7723	64.9915	62.1314	62.3034	60.3596	49.2503	51.6716	49.9894	45.3008	48.821	53.0712	-0.0235356	0.775878	0.126754	0.0963402
MYCTH_2138951	Zinc finger, C2H2-type	49.5113	50.0557	50.7573	74.2831	77.2273	77.7227	73.6752	73.392	72.8148	64.7263	57.7623	61.9415	-0.884616	3.8034e-63	0.116129	0.0323912
MYCTH_2138963	Photosystem one PsaX	22.584	22.5923	21.4878	15.7194	12.9979	14.821	16.425	18.8205	18.2991	24.3414	21.4508	21.0622	-0.0186896	0.841266	-0.815293	8.44886e-23
MYCTH_2138981	Phospholipase C, phosphatidylinositol-specific , X and Y boxes	40.0138	42.4784	43.1229	39.1089	42.4248	37.7825	32.6718	34.7809	36.3271	37.7419	31.7312	26.9659	-0.060497	0.484104	0.112864	0.173784
MYCTH_2139043		21.962	23.8153	21.5382	14.5953	14.5949	16.5631	9.36273	10.3869	11.1247	22.0173	19.844	26.9697	0.788403	1.36421e-12	-0.789649	5.77356e-13
MYCTH_2139057	NAD-dependent epimerase/dehydratase	37.8382	40.249	40.7775	49.3893	50.0881	42.1467	48.253	48.474	47.599	33.691	30.6622	31.4674	-0.616468	3.68872e-21	0.365614	3.14964e-08
MYCTH_2139072		17.3591	15.7664	15.8866	45.0171	44.752	46.0477	29.1211	27.658	27.7418	30.0683	30.0913	41.0816	-1.12145	3.79377e-26	0.219984	0.0425988
MYCTH_2139199		19.2208	20.3228	20.1049	17.8029	18.5424	18.8751	15.8891	16.0373	16.0259	11.4921	10.3778	7.50012	-0.0214586	0.854248	0.715703	8.14794e-12
MYCTH_2139227	Sybindin-like protein	64.998	66.4628	64.0416	128.276	131.423	138.446	60.7137	57.7765	62.545	40.3091	52.5901	64.0161	-0.22536	0.0808461	1.13684	1.76162e-20
MYCTH_2139278	Protein kinase, core	1.85741	1.5067	1.88741	1.98623	2.5062	2.99656	0.913519	0.665851	0.987627	1.38964	0.99673	1.40582	0.693492	0.0239401	0.789628	0.00595993
MYCTH_2139328		18.3294	17.9831	15.9085	124.379	124.041	130.014	26.7223	27.5466	27.2339	25.8003	30.0409	21.1276	-0.977633	4.72603e-21	2.09845	1.35225e-96
MYCTH_2139409	Proteasome component region PCI	110.099	116.89	115.246	89.6492	98.7908	84.348	117.76	119.645	114.48	99.7114	94.2288	97.4119	-0.376531	7.54452e-10	-0.294232	1.74683e-06
MYCTH_2139484	Recombinase, conserved site	24.8873	25.0114	23.7292	28.4326	28.6046	31.3723	12.9021	12.8019	13.0337	13.1292	14.3413	18.7918	0.590567	4.02005e-08	0.729861	7.43951e-12
MYCTH_2139555	DNA glycosylase/AP lyase, catalytic domain	13.792	14.3968	16.0119	11.9803	12.1823	12.311	6.26473	7.40848	6.34972	6.28341	4.05768	5.94873	0.807418	9.22342e-08	0.969858	1.80643e-10
MYCTH_2139585	alpha-mannosidase	23.6055	24.6106	25.031	8.80812	7.86981	8.02049	17.4998	18.1908	19.9284	62.3483	52.4324	52.6041	0.0610202	0.407371	-2.95641	0
MYCTH_2139749		14.9841	16.0446	17.0312	26.7055	25.8572	26.8597	64.1846	62.6971	65.5294	94.5262	92.3228	109.37	-2.33787	3.05462e-189	-2.10037	5.91759e-157
MYCTH_2139768	Protein of unknown function DUF602	68.1293	68.7465	69.8233	23.556	19.1388	23.6352	20.1325	22.6019	19.0811	27.3479	24.9436	28.6018	1.40679	7.7765e-45	-0.484332	2.78224e-06
MYCTH_2139914	Cyclic nucleotide-binding	12.2564	12.6748	13.5134	12.7824	13.3492	11.709	5.51899	5.789	4.75699	9.44413	8.87428	9.06006	0.923911	2.48502e-23	0.268541	0.00366784
MYCTH_2139925		1.79803	1.90376	2.52424	2.57157	3.94008	2.32358	2.04298	1.13986	1.68508	2.01388	2.02657	1.92948	0.0142284	0.965243	0.364832	0.215009
MYCTH_2139973	Cytochrome P450	68.0807	62.7631	66.0892	96.5486	94.0938	102.143	93.0978	92.9789	87.4567	47.4647	50.239	57.69	-0.809334	1.82081e-24	0.711834	3.23411e-19
MYCTH_2139989	DNA-directed DNA polymerase, family B, conserved region	8.16172	8.97105	7.83502	8.39465	8.83497	8.77294	4.66167	4.49865	4.38489	4.29882	4.12388	3.85379	0.545262	5.15531e-14	0.884364	2.40902e-34
MYCTH_2140156		6.52683	6.64011	6.54069	16.6446	17.8999	16.6542	13.8715	13.9215	13.5354	23.9087	24.4339	26.0376	-1.40418	7.24839e-63	-0.739027	1.73575e-21
MYCTH_2140301		7.98021	8.30563	8.02125	12.0905	12.5577	11.8116	7.68891	7.50976	7.46787	9.38093	9.78086	10.3846	-0.235596	0.000402331	0.102804	0.121019
MYCTH_2140326	Peptidase M14, carboxypeptidase A	84.7633	91.1623	90.4208	17.3463	16.7982	18.2887	37.5745	37.2535	39.7249	62.281	67.0476	55.0988	0.880569	2.77019e-37	-2.01395	4.07569e-173
MYCTH_2140421		13.4009	14.529	13.691	15.9994	17.3204	15.3915	27.505	28.4168	28.7159	50.4709	42.5995	43.3193	-1.36051	1.0946e-84	-1.68165	7.40956e-132
MYCTH_2140435	Sugar transporter, conserved site	9.09894	9.27884	8.82651	12.2745	9.99239	11.0529	6.50567	5.98869	6.90032	8.45526	7.60629	7.31837	0.151306	0.0836188	0.314606	0.000168616
MYCTH_2140504		3.29276	3.78821	3.23828	5.34056	6.02688	6.4118	5.30751	5.66467	5.48723	2.16597	2.64134	3.01848	-1.01061	4.79965e-12	0.981314	3.21054e-11
MYCTH_2140529	Mpv17/PMP22	187.152	177.17	182.039	373.414	362.945	387.122	69.396	71.3644	68.1655	97.3692	102.129	88.278	1.05162	1.67476e-76	1.76638	1.83169e-217
MYCTH_2140530	Sugar transporter, conserved site	55.6382	58.3574	55.4257	96.614	99.8549	86.1939	96.8655	98.6937	98.7967	43.9119	47.2768	44.3831	-1.13316	2.56082e-83	0.859256	4.36372e-48
MYCTH_2140533	FAD linked oxidase, N-terminal	23.9948	24.6244	24.2037	4.96757	4.83495	5.09416	25.3538	25.6879	22.7325	24.5956	22.8511	18.9097	-0.354992	0.00729055	-2.35084	7.09488e-71
MYCTH_2140577	Protein kinase, core	6.44638	6.45958	6.32985	4.9509	4.77815	4.66304	8.31169	9.06124	8.8559	8.68386	8.86059	6.77698	-0.78255	2.23908e-10	-0.955549	2.28324e-14
MYCTH_2140615	GPCR, rhodopsin-like	24.6122	23.5584	24.2303	16.523	16.3198	16.1299	15.1837	15.1528	14.5917	15.7698	11.8866	8.83561	0.35282	0.00263565	0.234366	0.0483229
MYCTH_2140707	Peptidase C2, calpain	15.5041	15.9929	15.5699	11.7618	11.1156	9.53157	6.11621	7.09816	6.18426	12.5146	9.0562	13.0694	0.943867	4.23637e-12	-0.292532	0.0340914
MYCTH_2140820	Aldehyde dehydrogenase, conserved site	399.267	424.29	401.96	273.878	255.049	298.885	68.8956	67.0293	67.685	173.274	158.479	190.169	2.25294	8.99764e-219	0.465934	9.50817e-11
MYCTH_2140896	Ras GTPase	271.355	258.286	265.874	137.64	149.538	138.302	187.934	183.616	193.642	125.855	95.9482	104.703	0.157661	0.0255743	0.187036	0.00774623
MYCTH_2140924	RNA recognition motif, RNP-1	30.3572	28.7249	29.6505	32.4574	30.6243	29.8844	34.1412	32.7284	33.0139	27.1405	23.0013	21.2825	-0.506162	2.43939e-10	0.18414	0.026723
MYCTH_2141012	Aldo/keto reductase	94.4046	90.6776	96.8567	57.1359	63.4584	50.7038	27.5957	26.2058	26.4402	40.0589	40.2811	37.1235	1.47709	1.63248e-64	0.344838	9.56784e-05
MYCTH_2141041		27.1633	27.7193	27.3179	37.1148	36.3824	41.0907	41.6982	39.6568	43.4219	81.5223	93.671	114.669	-0.93832	1.37907e-18	-1.54386	4.81152e-49
MYCTH_2141069	K Homology	34.0168	35.3978	36.1167	30.282	30.1045	30.8946	21.1709	22.9977	23.4007	26.5641	25.0843	23.706	0.307476	1.20328e-08	0.0789341	0.156767
MYCTH_2141082	AMP-dependent synthetase and ligase	57.8165	55.5356	53.7977	40.6041	37.5876	41.5299	26.4475	27.021	30.6228	34.6726	40.8185	36.13	0.655824	1.05735e-15	-0.100012	0.241677
MYCTH_2141088	ATP-dependent DNA ligase, conserved site	25.5631	27.8728	26.911	18.7831	19.7274	20.8213	22.4993	24.4869	24.1026	21.4504	20.0458	19.1483	-0.159567	0.0187843	-0.22896	0.000630553
MYCTH_2141262	FAD linked oxidase, N-terminal	107.389	115.957	111.205	111.151	104.5	109.178	102.823	99.3338	99.8949	84.1147	97.6774	82.1013	-0.189334	0.0102047	0.0994703	0.182586
MYCTH_2141282		9.75047	11.2077	10.6498	14.492	16.3114	13.7971	9.37051	10.5886	9.86949	12.6574	11.5812	9.13093	-0.252909	0.0269984	0.222746	0.0483445
MYCTH_2141297	TonB box, conserved site	29.4596	30.4072	30.5082	41.4484	42.0255	38.5725	12.7959	13.2283	14.1961	20.6334	16.1756	14.0555	0.831964	1.91621e-22	1.06937	6.18454e-37
MYCTH_2141429	MGS-like	97.4313	93.7135	96.2448	88.2309	80.9949	96.2796	75.9798	73.208	73.583	104.754	120.953	126.771	0.0316766	0.736294	-0.611316	3.51196e-13
MYCTH_2141471		17.2933	17.4511	16.9682	18.3561	17.6167	16.0853	10.4323	12.3547	12.3868	12.4058	11.074	11.0199	0.221179	0.00822781	0.396485	1.36229e-06
MYCTH_2141486	Ras GTPase	1037.06	955.303	975.54	575.813	557.72	605.71	659.762	608.933	613.402	623.815	702.44	770.023	0.321429	0.00012902	-0.472506	1.20825e-08
MYCTH_2141489	Armadillo-type fold	38.2872	41.1375	38.3397	23.889	21.1504	25.8925	26.9221	26.448	25.1902	30.8238	26.9957	30.5033	0.247323	0.00826792	-0.513751	2.21089e-08
MYCTH_2141513		2381.97	2241.24	2297.56	2448.8	2339.45	2568.28	10018.4	9438.9	9233.77	5646.67	6977.23	7792.72	-2.38743	9.14707e-129	-1.67797	2.56089e-64
MYCTH_2141524	Arf GTPase activating protein	38.8441	39.7768	39.4916	27.3299	25.7093	28.3853	18.49	17.7006	17.844	29.5037	27.0847	23.6396	0.791832	3.9094e-32	-0.174467	0.01111
MYCTH_2141608	Protein of unknown function DUF1212	14.6753	16.2706	14.011	8.74962	9.65232	10.7268	3.79508	4.56689	3.36276	16.6277	20.2546	19.4313	1.60432	7.25124e-36	-1.15399	1.80313e-20
MYCTH_2141635	UBX	65.3138	65.6764	65.6847	39.432	41.7954	42.8464	33.4169	38.0901	38.2059	41.6955	37.5776	39.1017	0.50697	6.92558e-17	-0.12975	0.0390582
MYCTH_2141686	Cys/Met metabolism, pyridoxal phosphate-dependent enzyme	32.0718	34.3076	31.8643	46.9119	50.8733	44.4733	57.0542	57.8731	57.5819	26.3282	26.3359	23.6141	-1.14871	3.33622e-80	0.700121	6.28487e-30
MYCTH_2141696		82.9267	81.9799	84.1129	76.8116	83.2181	71.0885	44.0662	41.9101	43.1134	46.2643	34.4319	43.2071	0.611791	1.12735e-12	0.703682	2.59958e-16
MYCTH_2141906	Phosphatidic acid phosphatase type 2/haloperoxidase	118.993	122.497	117.322	47.5713	48.9057	47.6241	39.8827	39.0559	36.6458	42.5569	40.2465	40.6437	1.29813	5.61969e-135	0.0249337	0.668623
MYCTH_2141997		14.9086	14.2303	14.7915	20.1321	18.2075	18.254	21.1093	21.2939	20.2223	10.0059	11.2043	8.2732	-0.846762	4.30822e-17	0.740129	6.54401e-13
MYCTH_2142074	RNA recognition motif, RNP-1	64.1571	69.719	66.5104	71.4085	74.6795	58.6509	84.0662	87.2048	86.4453	51.8359	50.0936	63.0641	-0.699438	9.70195e-14	0.10897	0.269117
MYCTH_2142129		15.6713	15.9168	16.5296	31.0222	30.2233	25.2433	18.0398	18.4126	18.7694	19.4986	16.0902	13.0639	-0.534539	2.25707e-06	0.636381	1.20516e-08
MYCTH_2142157	Hypothetical protein	35.0353	38.9394	36.777	58.2665	62.4489	61.4033	62.7682	63.367	63.5837	70.3847	67.8113	58.0931	-1.11333	4.75783e-52	-0.304907	4.00365e-05
MYCTH_2142160	Molybdopterin biosynthesis MoaE	10.1418	11.6208	10.7433	19.3224	20.4713	17.1413	20.0366	18.6303	18.6524	7.59372	8.80245	9.33857	-1.15624	4.17544e-23	0.943973	1.94365e-15
MYCTH_2142209	Ubiquitin-conjugating enzyme, E2	125.736	103.821	117.863	104.14	106.282	112.218	106.222	102.381	101.181	106.508	111.286	113.129	-0.168964	0.0392203	-0.237014	0.00315918
MYCTH_2142220		311.194	288.646	305.726	244.477	240.442	236.53	305.751	274.684	283.877	232.307	259.594	201.588	-0.268546	0.000767462	-0.141791	0.0802098
MYCTH_2142250		25.0565	21.8219	24.3894	17.1281	18.2016	17.4112	9.6515	9.68288	11.2036	6.32685	4.45604	4.16465	0.887801	5.88811e-15	1.62546	1.7641e-42
MYCTH_2142488	RNA helicase, ATP-dependent, DEAD-box, conserved site	394.945	394.91	394.736	272.14	280.494	278.631	307.827	306.263	300.801	299.667	264.23	233.34	0.0367484	0.550021	-0.134821	0.0194376
MYCTH_2142599	Glycolipid transfer protein, GLTP	260.036	234.284	234.884	377.812	326.751	397.062	226.397	219.793	214.388	324.77	349.789	364.253	-0.192635	0.0281084	-0.116106	0.186884
MYCTH_2142698		0.663094	0.582355	0.669759	0.20555	0.196836	0.360415	5.59424	6.98594	6.56621	32.278	33.7454	32.8771	-3.65225	4.84809e-144	-7.22976	0
MYCTH_2142789		25.7062	25.6235	23.0673	123.02	114.199	118.098	58.1541	59.8858	55.7062	35.1603	37.4737	31.3141	-1.55924	1.46254e-89	1.57402	4.89485e-95
MYCTH_2142826	RNA-binding S4	53.7545	47.4491	49.4727	42.872	39.4483	44.9727	30.7628	29.5812	30.8711	24.5234	23.989	24.308	0.389211	1.54299e-07	0.607259	3.11311e-16
MYCTH_2142854	Glycerophosphoryl diester phosphodiesterase	20.4833	22.3598	20.2856	43.0881	41.1637	42.4742	16.1534	16.9524	17.7748	29.1984	27.617	24.9193	-0.0253575	0.792798	0.435562	2.50861e-07
MYCTH_2142867	Armadillo-type fold	14.5084	16.3963	13.2659	11.6583	9.67441	10.2097	9.301	10.4159	9.16838	16.2463	17.7314	15.1455	0.27638	0.0063817	-0.838297	1.21681e-17
MYCTH_2142918	Zinc finger, DHHC-type	41.3475	48.0626	46.2391	27.0381	28.87	26.5277	23.9223	26.5415	26.2388	28.1189	26.3928	17.7875	0.485921	7.82052e-06	-0.00501985	0.966161
MYCTH_2142956	Protein of unknown function DUF1531	30.9051	30.8905	31.6208	47.8364	48.4789	52.1654	50.0685	46.333	42.5121	24.8937	23.3006	30.9796	-0.90883	8.72813e-17	0.707403	1.24437e-10
MYCTH_2142974	Glyoxalase/bleomycin resistance protein/dioxygenase	2.04888	2.21859	1.93187	0.679769	1.32601	1.04994	1.21736	1.60699	1.43529	1.08133	1.22375	1.94743	0.207025	0.575235	-0.676999	0.0607524
MYCTH_2143160		40.9783	39.8009	37.215	23.7933	23.4187	28.396	67.8939	63.7987	63.3913	30.5783	21.6317	23.5764	-1.06124	3.18798e-22	-0.196504	0.100102
MYCTH_2143210		0.379497	0.990084	0.459624	1.10557	0.996427	0.384214	1.1374	0.951273	0.862952	0.572962	0.301054	0.359314	-1.0389	0.0139606	0.82299	0.0574789
MYCTH_2143238	Oxidoreductase FAD-binding region	19.9162	21.9106	20.9972	31.7742	28.902	28.0632	23.1963	21.1386	24.3355	15.0319	16.2688	12.3791	-0.46584	4.13051e-07	0.823058	2.83759e-19
MYCTH_2143293	RAI1 like	20.3773	21.6683	21.9989	20.7576	19.8312	20.2627	21.455	21.8065	21.6789	19.2927	15.693	15.6401	-0.356441	6.1566e-07	0.070093	0.354716
MYCTH_2143314	Methyltransferase type 11	56.2553	59.0995	61.0978	36.9391	36.9179	36.8455	43.2551	43.6718	45.8067	26.8268	27.8783	30.0357	0.0744079	0.270232	0.185599	0.0053143
MYCTH_2143420	NAD-dependent epimerase/dehydratase	28.5834	25.0049	25.4009	72.6596	76.2426	79.3803	18.1447	19.5983	20.36	28.4594	30.1431	28.9632	0.109171	0.251183	1.18235	1.23924e-43
MYCTH_2143478	Alpha/beta hydrolase fold-1	0.670488	0.951804	0.849515	0.575698	0.607835	0.800278	8.38288	8.05922	8.96671	37.6989	32.9467	24.3223	-3.70428	2.97123e-81	-5.77689	6.58213e-186
MYCTH_2143673		36.9896	36.1279	37.9488	49.14	48.9854	48.4323	48.1318	48.0261	47.532	48.235	47.1749	42.9863	-0.707098	9.57812e-41	-0.115561	0.0333197
MYCTH_2143695	Haloacid dehalogenase-like hydrolase	46.8597	49.0214	46.4726	120.431	120.73	115.001	78.7815	76.4008	79.2701	41.2822	40.205	35.3296	-1.0563	2.49176e-88	1.41011	1.42954e-155
MYCTH_2143764		2.54369	3.69321	2.97166	8.11531	7.70611	11.015	60.3502	55.3825	53.7963	65.3711	73.6159	63.397	-4.54493	7.46061e-271	-3.11507	2.04612e-151
MYCTH_2144232	Adenylate cyclase-associated CAP, N-terminal	6.9844	7.88113	7.54739	5.35076	4.35533	4.7746	5.10001	4.80727	4.54777	28.0422	24.6969	25.0031	0.295384	0.0015845	-2.62221	1.14855e-214
MYCTH_2144279	Serine/threonine protein kinase, active site	11.3223	10.703	11.2636	12.4665	13.553	13.9833	2.93084	3.351	3.6738	4.5178	4.22764	2.74225	1.40651	2.21031e-25	1.60181	3.17455e-33
MYCTH_2144292		51.9756	54.2078	53.357	67.7688	60.4813	59.5865	67.8712	68.4006	68.0846	47.6866	42.9313	32.1739	-0.693395	1.40268e-14	0.419825	3.80303e-06
MYCTH_2144295	Oxidoreductase, N-terminal	0.990471	1.04253	1.03101	1.40411	1.68684	1.48163	1.57585	1.88168	1.53067	0.909047	0.346099	0.459719	-1.03804	2.78222e-05	1.23179	1.79431e-06
MYCTH_2144297	Basic helix-loop-helix dimerisation region bHLH	23.0245	23.3018	21.4765	45.6686	43.5712	46.4324	129.762	135.945	139.76	187.283	159.411	145.923	-2.91576	0	-2.05482	1.72901e-237
MYCTH_2144392	3-oxo-5-alpha-steroid 4-dehydrogenase, C-terminal	41.8564	40.9453	42.0079	7.27665	6.99492	6.04296	1.92541	2.43564	2.05921	12.7203	9.32413	8.57407	3.94887	1.34843e-180	-0.784246	1.67611e-09
MYCTH_2144570	WW/Rsp5/WWP	90.0651	84.9908	87.4588	78.8964	75.1253	75.9727	78.8118	76.6598	77.2512	91.5447	97.9785	83.6711	-0.161677	0.0124662	-0.447459	9.98449e-13
MYCTH_2144606	Dbl homology (DH) domain	28.3714	28.8814	26.7735	21.2047	21.9713	26.8371	26.8546	25.2282	28.3503	39.1008	35.7256	33.3715	-0.273131	0.00191091	-0.823985	6.60603e-22
MYCTH_2144658		25.1659	24.2102	23.1333	20.8708	22.1082	16.8289	16.0318	16.4092	16.329	21.5048	21.9322	17.3975	0.236916	0.0281959	-0.223148	0.0368495
MYCTH_2144720		18.6579	14.7681	18.3629	31.882	32.224	35.0085	6.07311	6.29258	4.93314	5.84306	5.2394	8.09882	1.24983	8.84492e-16	2.17246	2.69935e-46
MYCTH_2144787		87.3664	76.5356	83.6374	95.2419	88.5996	102.019	113.989	109.722	112.671	72.4654	75.6552	111.914	-0.777343	1.27226e-09	-0.0687987	0.615427
MYCTH_2144795		29.2658	30.938	28.3156	55.0678	59.1135	46.1043	43.6454	46.5889	45.9027	34.1278	32.2467	20.6982	-0.957029	5.26079e-14	0.684836	7.68293e-08
MYCTH_2144800	Tetratricopeptide TPR2	195.01	195.413	196.876	95.5566	90.6999	92.4039	106.328	104.734	101.799	133.838	146.619	127.088	0.572517	1.37839e-22	-0.747962	1.96266e-37
MYCTH_2144803	DASH complex, subunit Spc34	27.5798	31.5423	31.594	26.1162	23.798	22.5061	18.9709	15.6546	17.9516	16.0972	9.71495	10.7606	0.448515	0.00362479	0.795864	2.30487e-07
MYCTH_2144983		1.53769	1.65402	1.5292	4.43956	4.70937	5.01856	6.34004	6.6817	7.19649	3.84923	3.81998	3.12444	-2.435	1.62767e-84	0.193946	0.122663
MYCTH_2144990	ATPase, P-type, K/Mg/Cd/Cu/Zn/Na/Ca/Na/H-transporter	39.2632	36.8327	36.7059	45.3205	39.1163	44.7822	61.3025	58.3093	58.4543	59.6594	67.7704	51.2549	-0.994244	3.42476e-31	-0.66546	8.88051e-15
MYCTH_2145046	Uridine kinase	27.1172	29.2082	30.1421	21.1705	22.7104	18.2215	14.8485	16.155	16.4724	17.3239	15.5252	17.0835	0.528887	9.73166e-10	0.116396	0.197593
MYCTH_2145069	Ras GTPase	88.1424	94.9405	96.505	115.371	122.202	89.5436	113.096	122.522	120.765	60.5328	56.6469	58.5736	-0.686228	4.24207e-17	0.69667	1.66769e-17
MYCTH_2145354		50.3543	50.1093	54.9839	75.2894	71.9041	72.8768	41.4915	41.6501	37.8208	18.4337	21.1142	20.5719	0.0260178	0.791317	1.67063	1.96237e-79
MYCTH_2145409	Metalloenzyme, LuxS/M16 peptidase-like, metal-binding	362.603	353.956	363.416	693.369	673.088	645.775	502.411	499.479	486.216	421.07	396.417	374.594	-0.798275	1.94013e-78	0.55783	3.87814e-39
MYCTH_2145425	Cytochrome b5	44.3999	42.0507	43.1658	82.9963	80.2577	86.4167	139.409	142.432	139.69	166.93	182.755	199.821	-2.03662	7.14424e-162	-1.34054	1.91136e-72
MYCTH_2145431	AAA+ ATPase, core	78.8023	83.2303	83.7381	41.9869	42.5792	38.4512	62.3522	64.7189	66.3969	54.4753	48.8837	38.1134	0.0091091	0.919878	-0.396336	8.14146e-07
MYCTH_2145454		23.7093	26.507	26.1663	22.1438	19.2023	19.0892	16.2843	18.2518	18.8634	25.8091	22.6982	17.37	0.180089	0.124716	-0.319003	0.00503575
MYCTH_2145474	3-oxo-5-alpha-steroid 4-dehydrogenase, C-terminal	55.7024	56.5928	54.4794	102.57	103.51	97.1209	100.28	98.4762	92.5118	60.888	76.3806	74.8572	-1.14071	4.18062e-41	0.311311	0.000307373
MYCTH_2145572		2.89459	3.86312	4.11411	3.43848	3.74172	4.12028	6.97155	7.35481	5.7609	185.218	148.506	125.254	-1.22427	1.93167e-22	-5.53637	0
MYCTH_2145592	Ribosomal protein S8e	671.336	626.472	670.937	429.189	419.56	405.661	557.7	552.381	537.127	507.419	494.68	469.354	-0.0781968	0.11347	-0.428534	7.78845e-20
MYCTH_2145735	Regulator of chromosome condensation, RCC1	14.6379	15.9444	14.6104	18.8787	17.2183	18.6073	12.9367	12.2472	13.6678	7.60192	6.76488	8.63855	-0.119352	0.279194	1.05367	2.16929e-23
MYCTH_2145809	Major facilitator superfamily MFS-1	38.4616	37.7489	36.3921	16.7255	17.0283	18.3167	15.9551	15.8884	17.8245	85.597	84.0467	75.2482	0.844632	9.87621e-44	-2.43166	0
MYCTH_2293935		1.52927	1.11647	1.16548	2.42413	2.98461	2.32676	0.870888	0.438574	1.13462	1.27126	1.56494	1.41729	0.298177	0.51731	0.659903	0.103063
MYCTH_2293936		0.829623	0.889823	1.27858	0.58448	0.466418	0.914047	2.00435	2.1096	1.34048	1.34099	1.83599	0.777418	-1.19797	0.00929438	-1.22156	0.0121392
MYCTH_2293939	Metallophosphoesterase	6.41232	7.26181	6.22927	5.80965	5.21848	5.27641	4.6216	4.61259	4.99308	23.296	23.8229	19.4674	0.146369	0.159613	-2.22795	8.3393e-128
MYCTH_2293942		7.00381	7.00528	6.57008	16.2061	17.1664	18.1822	142.497	146.884	149.158	269.308	294.454	163.642	-4.74903	7.37696e-303	-4.01227	1.76194e-226
MYCTH_2293944	Exonuclease, RNase T and DNA polymerase III	10.4074	11.3579	10.8114	11.2766	11.8762	8.80547	20.1709	21.9507	21.4153	17.0566	18.5284	14.643	-1.30005	5.57972e-38	-0.851754	6.58175e-17
MYCTH_2293947	Short-chain dehydrogenase/reductase SDR	62.0927	55.1149	58.6091	74.5143	71.7216	82.9121	47.1924	44.6221	45.6817	34.8239	41.4904	41.6415	0.0196227	0.84925	0.755746	1.00673e-16
MYCTH_2293949	Ras GTPase	25.8568	25.3163	23.9689	23.6489	26.748	25.2417	16.3448	19.4935	18.3928	16.2587	14.419	20.4575	0.135942	0.275326	0.364374	0.00217755
MYCTH_2293953	GroES-like	14.9104	14.297	13.738	40.5032	38.4821	38.1809	26.8986	25.4921	25.6992	37.0254	42.7544	29.5328	-1.19827	7.48427e-34	-0.0986471	0.329799
MYCTH_2293954	Folylpolyglutamate synthetase	39.4135	44.8309	43.2052	68.8327	67.2498	66.7502	19.5162	19.7202	20.2538	29.9589	31.0037	24.1001	0.762161	9.13122e-20	1.05587	9.63251e-38
MYCTH_2293957		116.602	116.384	120.727	240.462	238.821	229.715	190.302	194.311	191.444	140.231	165.641	159.433	-1.03943	9.41643e-55	0.404934	1.72166e-09
MYCTH_2293959	Ras GTPase	149.133	151.943	147.151	92.0767	94.8502	88.5255	50.3922	51.6134	51.1342	72.6282	57.5422	53.3625	1.21348	4.59934e-64	0.391781	7.60573e-08
MYCTH_2293961	Synaptojanin, N-terminal	50.3714	47.3668	49.2382	43.1461	42.1778	43.2403	33.6804	31.3383	32.6359	32.6498	37.9112	27.4552	0.254108	0.0033529	0.192407	0.0266546
MYCTH_2293962		15.1966	15.2441	14.9888	14.1175	14.9568	13.6886	12.2184	12.887	13.044	20.5142	20.953	22.1708	-0.0835683	0.246435	-0.773969	3.21612e-31
MYCTH_2293963	Protein of unknown function UPF0183	14.3564	15.6466	14.8333	14.128	14.8728	15.3297	11.2527	13.2734	10.8216	8.90212	7.7568	6.47905	0.00770819	0.948551	0.741735	3.95645e-12
MYCTH_2293965	Kinesin, motor region	12.8118	14.6989	12.9634	20.3447	20.8484	17.8195	18.6574	19.266	19.7788	14.9226	12.285	11.6614	-0.848677	3.7619e-25	0.407144	8.75363e-07
MYCTH_2293966	Haloacid dehalogenase-like hydrolase	6.40667	7.03324	8.47619	6.45442	9.57375	8.79975	3.59871	3.2668	3.54916	2.13741	2.32822	2.38294	0.735459	0.000128324	1.65782	2.16266e-17
MYCTH_2293968	Zinc finger, C2H2-like	8.28487	8.74954	8.98974	12.8447	15.7089	13.4497	7.32433	7.54262	8.35893	9.22226	6.26014	4.69008	-0.172049	0.281865	0.868908	6.61297e-09
MYCTH_2293969	Aldehyde dehydrogenase, conserved site	47.6944	51.7781	47.4073	18.0579	17.3798	15.9409	39.8153	42.6439	39.4352	32.0802	26.3112	24.4743	-0.06734	0.491825	-0.884076	5.87127e-22
MYCTH_2293970	GPI transamidase subunit PIG-U	43.3538	38.1401	40.5073	42.2374	42.1657	49.1723	46.0257	41.8491	43.5476	33.7957	43.2613	40.5505	-0.442526	2.91153e-05	-0.019582	0.864027
MYCTH_2293973		13.9927	15.1391	14.7691	5.78764	7.06489	6.15009	6.34682	6.74171	5.6106	7.89722	6.37207	5.44662	0.895402	1.2384e-08	-0.247691	0.134099
MYCTH_2293977		22.2159	23.1666	23.9521	14.3203	15.3745	13.5708	15.0282	17.2231	16.1541	10.8755	10.1219	8.59577	0.183032	0.0573913	0.350434	0.000276429
MYCTH_2293982	Isoleucyl-tRNA synthetase, class Ia, N-terminal	32.2862	35.2884	35.2534	84.609	90.3199	82.4035	41.737	41.5466	41.0823	25.5303	26.3172	28.237	-0.611114	5.05186e-18	1.48295	5.67003e-100
MYCTH_2293986		26.9359	27.7131	29.9135	17.4182	14.8935	10.9363	10.4178	11.5971	10.9414	12.4191	12.8686	8.38776	1.02396	2.73769e-13	0.164093	0.266205
MYCTH_2293995		20.0294	21.2672	20.2079	29.9699	32.2554	27.6481	13.4946	14.5488	14.8616	22.0834	18.2097	13.7746	0.183615	0.113397	0.540971	1.03167e-06
MYCTH_2293998	Peptidase S8 and S53, subtilisin, kexin, sedolisin	26.5053	28.0498	28.3298	25.1506	25.757	25.0685	16.3609	16.5208	16.5451	15.691	15.2654	11.9333	0.409458	8.17589e-09	0.627352	9.52764e-19
MYCTH_2293999	Phox-like	47.0008	49.1008	49.7937	43.6705	50.2386	43.6889	30.9678	34.8883	35.8515	30.433	29.8117	23.8022	0.184961	0.0362788	0.51363	2.15169e-09
MYCTH_2294001	LETM1-like	36.8658	40.1808	39.2421	40.6462	47.0204	38.43	15.8875	16.4998	16.9812	13.3505	14.387	14.4361	0.89956	1.12158e-30	1.37879	1.77841e-69
MYCTH_2294003	Adenylate kinase	52.6182	51.2163	53.6921	168.405	169.136	172.348	30.6575	30.6525	32.4149	27.8434	25.4324	18.1527	0.413444	6.9707e-06	2.63976	5.87439e-190
MYCTH_2294005		4.99975	7.59123	6.66814	2.41207	3.29973	3.6524	3.13142	3.20748	4.8546	5.69221	4.4436	4.30124	0.439585	0.136864	-0.820016	0.00530738
MYCTH_2294006	alpha-mannanase	29.2611	31.8009	31.5588	31.2261	32.9316	27.0841	17.6304	19.6761	20.3861	29.6474	21.6547	18.3013	0.347009	0.00347419	0.199403	0.0952392
MYCTH_2294008	RNA recognition motif, RNP-1	54.902	55.2668	55.7831	36.0804	34.5148	30.961	31.5008	31.2296	32.2618	28.8055	27.8331	25.8026	0.468817	1.80066e-12	0.102468	0.147708
MYCTH_2294022	PAS	50.0272	54.1496	54.0515	37.4867	41.2026	36.9589	20.1699	23.5012	20.5419	14.1845	9.76152	11.5395	0.965396	5.43946e-25	1.51109	6.965e-57
MYCTH_2294026		21.9489	23.6885	20.8138	9.28758	8.53763	7.76892	8.72781	8.16513	9.11708	14.6155	13.0339	8.67761	1.01615	3.10843e-14	-0.69862	2.57493e-07
MYCTH_2294033	Glycosyltransferase Family 2 protein	178.854	186.195	175.121	83.9441	88.5625	85.4226	66.937	68.8543	67.3711	60.9425	55.6994	48.1892	1.07469	2.13021e-83	0.449625	2.14655e-15
MYCTH_2294035		123.231	131.183	131.199	200.937	225.255	200.249	93.4534	101.897	97.941	66.7989	53.7841	45.3166	0.0588014	0.523161	1.72377	5.37745e-94
MYCTH_2294036		10.5637	11.4234	9.58774	5.18823	5.23649	4.79729	3.19705	2.50831	2.49079	7.27064	6.44314	6.14079	1.60733	5.2959e-30	-0.580009	3.06455e-05
MYCTH_2294037	GWT1	17.6739	19.6155	17.7752	12.671	12.3584	12.454	15.0686	14.4042	15.5599	10.684	12.0931	12.0072	-0.0472051	0.634087	-0.0934916	0.333936
MYCTH_2294039	Protein kinase, core	25.1767	31.4233	29.5287	30.3724	30.5713	27.3196	16.829	17.5524	18.109	30.5266	23.5887	16.0827	0.376964	0.00454469	0.141347	0.296815
MYCTH_2294048	CTLH, C-terminal to LisH motif	38.1699	42.7474	39.2013	24.4303	25.3983	24.7144	19.7032	21.0299	23.1365	29.6409	28.5739	17.6468	0.574868	4.28519e-06	-0.218807	0.0874547
MYCTH_2294051	Peptidoglycan binding-like	47.689	52.6945	48.9637	82.4933	88.5177	79.523	38.5419	42.2583	40.1904	30.3152	29.8734	33.0535	-0.0325327	0.661175	1.22537	8.16899e-76
MYCTH_2294054	Lysyl-tRNA synthetase, class II	44.0296	41.1646	42.3893	88.8233	82.8426	87.9334	54.6893	52.9299	52.3851	39.557	38.1693	30.8282	-0.6621	5.9116e-21	1.06159	5.71865e-52
MYCTH_2294062	Pleckstrin-like	210.103	208.991	221.346	80.1469	82.5626	77.2814	267.797	279.891	279.598	302.936	322.555	413.4	-0.704932	1.1824e-13	-2.31902	2.75703e-134
MYCTH_2294065	Signal transduction histidine kinase-related protein, C-terminal	40.8706	42.9482	43.0318	32.3138	32.4909	35.007	34.6612	33.7925	33.8804	70.8839	72.6029	79.3611	-0.0266365	0.76101	-1.35987	9.21585e-70
MYCTH_2294067		5.38253	9.32117	6.57448	2.36789	2.11963	2.28087	2.38309	3.54966	2.63101	17.0352	11.1317	9.60663	0.975553	5.15829e-05	-2.66893	1.98798e-29
MYCTH_2294074	Glycoside Hydrolase Family 79 protein	11.097	10.9392	10.7607	28.5117	33.3992	31.888	15.1176	15.4031	15.5413	24.6345	22.8383	33.0669	-0.825537	5.29429e-12	0.0175269	0.890132
MYCTH_2294077	Aldehyde dehydrogenase, conserved site	93.34	97.1622	96.0903	136.1	143.05	127.28	72.5367	76.2239	76.1626	77.0991	75.1809	72.6354	0.0136224	0.803079	0.654719	4.068e-42
MYCTH_2294085		15.4764	15.5575	14.5312	29.4601	29.8279	30.3624	30.8943	27.6855	30.4295	17.8953	14.6955	25.0293	-1.30245	3.73851e-20	0.436754	0.00234224
MYCTH_2294086		12.2712	13.7127	12.1641	17.6565	13.9526	17.3254	16.4551	15.5248	15.8964	11.4054	7.418	18.2536	-0.665008	0.00260632	0.199891	0.379719
MYCTH_2294088		16.4497	20.0562	17.7322	23.3444	22.6686	22.9717	14.2316	15.1448	16.0741	20.7595	20.5101	16.8313	-0.0825413	0.357029	0.0503945	0.568169
MYCTH_2294089	Repair protein Rad1/Rec1	36.2289	37.1987	37.8346	59.6387	61.897	58.595	27.6726	30.9613	30.8759	28.8657	25.3033	25.2581	-0.0215075	0.748614	0.984484	2.79109e-62
MYCTH_2294092		33.1697	29.7522	31.9321	20.9284	17.39	19.8136	28.1446	26.6888	26.1517	24.1333	20.2949	17.1688	-0.106843	0.434933	-0.279159	0.0378605
MYCTH_2294099	Pyridoxal phosphate-dependent transferase, major region	37.5586	40.4463	38.1618	57.8551	57.4572	54.5162	33.5614	33.6778	31.1965	24.5027	25.4399	27.8387	-0.0976029	0.176548	0.926084	2.51786e-42
MYCTH_2294100		12.5432	13.6248	12.3068	22.7609	25.4347	24.7628	10.1405	11.6921	10.6375	7.02956	6.90407	8.03723	-0.0907862	0.409869	1.53273	3.26859e-51
MYCTH_2294101		4.86503	5.47287	6.46398	7.2268	7.33844	6.82655	6.33706	5.63881	4.67198	4.27314	3.99335	4.88311	-0.324043	0.213589	0.504786	0.0472968
MYCTH_2294104	Ribophorin II	49.9753	49.5931	47.7858	39.5098	37.343	41.1384	57.1727	57.883	57.0088	52.9715	51.1274	50.0073	-0.559294	2.56515e-25	-0.583608	7.04918e-27
MYCTH_2294109	Amidase signature enzyme	8.0816	8.41008	7.86752	17.572	17.5006	16.4229	13.5641	14.7223	13.5628	8.81522	8.93694	11.9387	-1.11648	5.43573e-22	0.592922	2.90348e-07
MYCTH_2294110	CDP-alcohol phosphatidyltransferase	30.6113	28.1212	28.5266	46.0374	44.814	47.7434	13.8216	15.3464	14.3265	21.2378	21.6927	24.1323	0.670315	2.19807e-17	0.846992	3.87519e-28
MYCTH_2294115	Phox-like	32.4303	31.964	33.2161	28.32	26.7141	27.5467	23.2765	21.1539	22.9572	18.744	19.3646	18.4248	0.198089	0.00872835	0.34722	3.63282e-06
MYCTH_2294116	Peptidase M28	4.13582	5.22975	5.39076	4.25529	3.48961	3.8834	9.40806	7.63671	8.7052	2.98448	3.24878	3.83703	-1.14302	1.79992e-15	0.00749959	0.963762
MYCTH_2294124	Fungal transcriptional regulatory protein, N-terminal	18.8652	18.3153	19.521	15.7255	15.9366	17.2909	12.1115	12.2104	12.4442	14.416	5.82485	19.4834	0.289452	0.367072	0.103008	0.749641
MYCTH_2294137	Phosphotyrosyl phosphatase activator, PTPA	58.1516	57.3449	57.8925	17.8951	19.3189	15.8732	12.4446	14.2639	13.8514	12.4898	9.95257	10.2158	1.76114	2.32018e-98	0.505667	1.03086e-08
MYCTH_2294138	Exoribonuclease, phosphorolytic domain 2	71.2377	68.8132	73.6868	19.7307	22.5757	20.698	21.6798	18.4781	20.0733	15.2999	15.557	13.4112	1.49036	5.1e-73	0.309383	0.000515808
MYCTH_2294143	ATP-NAD/AcoX kinase	41.2058	40.7543	39.538	83.033	88.0757	84.9749	100.462	98.4666	98.1283	65.0156	64.2021	64.063	-1.6256	1.42671e-275	0.206707	8.02579e-06
MYCTH_2294145	Homeobox	14.7713	14.4742	14.9979	14.4065	14.9481	14.6565	18.8851	19.7122	20.0251	15.1985	14.9412	12.4612	-0.741279	3.13902e-29	-0.151606	0.028244
MYCTH_2294147	Armadillo-type fold	5.40085	6.69514	5.59495	5.83188	6.25195	4.92987	10.156	10.5901	9.71951	8.61515	8.92035	7.65939	-1.12223	1.03315e-21	-0.765553	1.01925e-10
MYCTH_2294148	C2 calcium-dependent membrane targeting	47.201	53.2945	51.023	41.8996	44.9199	41.5033	120.187	126.31	127.416	143.831	114.065	94.6775	-1.63983	1.43021e-77	-1.64998	1.79804e-78
MYCTH_2294164		37.9832	39.4682	38.8264	30.2063	29.3911	28.8532	15.4623	14.3358	16.028	32.27	30.8606	36.1989	1.00634	2.38124e-37	-0.367313	2.73743e-06
MYCTH_2294165		9.01237	13.1554	9.91787	2.26881	1.88612	2.28742	2.46236	2.87015	3.57786	13.2617	14.196	11.3567	1.50801	1.12668e-13	-2.79042	6.47253e-42
MYCTH_2294168	GPCR, family 2, secretin-like	56.8324	61.3003	57.1743	66.0048	67.3988	69.7573	89.3034	91.5047	95.0407	54.6042	57.1352	63.1097	-0.990365	4.34873e-45	0.0150919	0.846048
MYCTH_2294173	Taurine catabolism dioxygenase TauD/TfdA	43.8947	43.1849	45.4026	84.0734	75.8772	91.7722	131.754	122.202	122.135	33.5816	24.4659	27.3887	-1.84146	1.1211e-75	1.3659	2.53403e-41
MYCTH_2294181	Regulator of G protein signalling superfamily	64.9816	63.5477	61.7755	67.4688	66.7083	74.0854	129.48	128.184	128.95	82.5293	72.7065	76.1671	-1.35828	4.926e-131	-0.348974	7.53194e-10
MYCTH_2294188	Tyrosine protein kinase, active site	32.6763	35.1796	37.1106	90.1119	94.6455	90.4344	66.8804	70.1425	68.846	34.5472	34.1667	36.0274	-1.30812	9.83891e-66	1.19374	3.81964e-55
MYCTH_2294189	Endonuclease/exonuclease/phosphatase	12.1574	10.577	12.202	14.479	15.0574	14.9388	18.5617	17.702	18.251	11.5838	9.62485	9.64629	-0.976407	4.20222e-29	0.331697	0.000224933
MYCTH_2294191	WD40 repeat	12.8631	11.9935	11.9788	8.41691	9.37864	8.73208	10.2781	10.6674	10.6136	8.35725	7.55856	7.77922	-0.111548	0.184387	-0.0342648	0.701527
MYCTH_2294192	Transcription factor Pcc1	36.686	32.7684	35.9172	51.4012	55.3957	56.9806	44.3062	41.8383	42.873	28.4634	32.0623	25.6004	-0.627046	1.42333e-10	0.726618	1.01466e-13
MYCTH_2294193	Protein-tyrosine phosphatase	24.7749	29.5912	27.1763	23.5892	26.5659	26.9126	29.5002	30.9966	31.147	27.9835	27.4392	26.2535	-0.50583	1.89851e-11	-0.282491	0.000212415
MYCTH_2294197	Sulphate anion transporter	16.9904	18.3812	17.5115	59.0113	57.9993	64.1763	14.6577	15.9328	14.6043	21.3584	22.1012	15.2796	-0.109507	0.288161	1.42908	6.16912e-52
MYCTH_2294200	RabGAP/TBC	8.96624	10.1364	9.21976	4.79487	4.52307	5.19301	5.16849	5.56306	5.79621	8.89015	12.2104	9.36661	0.440263	0.00364826	-1.27372	7.39605e-18
MYCTH_2294202	Hly-III related proteins	20.2923	23.4008	20.4424	13.7401	14.3649	14.6437	15.4588	15.7916	15.946	18.5535	16.712	14.9938	0.105252	0.332582	-0.429956	3.06704e-05
MYCTH_2294206		153.665	153.422	149.039	50.6353	46.9202	50.1565	33.0595	35.7556	36.0473	27.6757	29.6947	29.4759	1.78555	7.89541e-160	0.566071	1.73105e-16
MYCTH_2294210	Peptidyl-prolyl cis-trans isomerase, FKBP-type	143.923	161.447	155.382	55.9458	58.9197	56.5503	111.731	115.913	122.235	68.9376	59.8293	61.3568	0.0605246	0.314733	-0.346268	1.932e-09
MYCTH_2294213	Zinc finger, N-recognin	32.3347	38.1395	35.0423	39.6986	42.1774	40.3978	21.2257	22.0959	21.8903	30.0006	24.2209	25.8222	0.357131	5.27964e-07	0.415443	3.88342e-09
MYCTH_2294215	Ubiquinol-cytochrome C reductase, UQCRX/QCR9-like	235.598	259.952	251.835	520.937	475.984	497.009	398.351	402.015	411.304	240.068	179.726	129.699	-1.03369	9.73302e-19	1.25493	4.87976e-27
MYCTH_2294216	Exon junction complex, Pym	48.3576	45.929	48.5363	47.9022	47.1383	49.1631	24.871	25.22	24.7268	34.4016	23.6636	22.7396	0.597499	1.09005e-08	0.644544	5.61436e-10
MYCTH_2294218	Ribosomal protein S11	80.6228	83.7174	84.1931	197.051	221.94	193.396	131.507	141.166	140.044	81.8868	68.6123	69.1346	-1.06752	6.9404e-71	1.28298	8.41665e-102
MYCTH_2294220	Mitochondrial import inner membrane translocase, subunit Tim44	44.9473	46.529	45.3053	38.4385	38.6951	36.3538	48.8171	49.894	50.9583	47.7084	46.7387	48.1469	-0.465985	3.8862e-17	-0.528501	2.18865e-21
MYCTH_2294223	ABC transporter, transmembrane region, type 1	2.33771	3.17305	2.50173	2.44075	2.69959	1.94137	2.69418	3.01872	3.72617	8.83183	7.88163	6.22115	-0.575252	0.00111916	-1.89	8.09472e-29
MYCTH_2294224		4.2255	2.38234	4.12473	7.47397	4.97359	6.37241	4.98488	5.84765	6.31902	5.78955	5.56047	5.44365	-1.00425	7.39883e-06	-0.0334461	0.888134
MYCTH_2294226	Alpha/beta hydrolase fold-1	18.9203	18.5749	18.5641	14.6207	14.5873	17.6215	14.254	14.9546	13.0316	20.2323	18.3152	20.4323	0.0732388	0.528854	-0.530836	6.51964e-07
MYCTH_2294230	Zinc finger, C2H2, LYAR-type	24.2448	26.1786	26.0273	16.8302	17.185	16.7377	24.5124	25.9275	23.193	93.3148	77.8943	71.9217	-0.282013	0.000460792	-2.45473	3.9261e-220
MYCTH_2294231	Folylpolyglutamate synthetase	18.8374	20.0465	20.0292	28.8828	30.2818	25.4047	17.8597	20.8695	19.3502	12.6595	12.8369	8.28233	-0.314966	0.00659937	1.12619	3.47453e-23
MYCTH_2294232	EXS, C-terminal	51.9666	49.0315	50.3294	50.086	45.6638	48.1398	30.0171	30.0133	28.8826	24.7398	24.298	22.9059	0.431996	4.36916e-09	0.801649	1.26576e-27
MYCTH_2294233		10.6665	12.4635	11.2491	7.85131	8.39197	9.47625	2.88235	2.73541	2.72181	1.82975	2.54223	1.23996	1.70579	6.45129e-24	1.98938	2.8259e-30
MYCTH_2294236	NUDIX hydrolase, core	36.1464	38.0468	37.4647	45.6822	45.8817	44.4011	7.83491	7.65511	8.44041	10.1965	8.22079	7.49509	1.88491	2.93205e-126	2.19564	8.12925e-173
MYCTH_2294238	Ctr copper transporter	34.5613	30.0957	32.5924	20.2476	20.7973	19.8762	21.6128	22.1342	22.1941	20.9953	21.5436	25.7935	0.22624	0.0165207	-0.366495	8.94227e-05
MYCTH_2294240	Cupin, RmlC-type	94.9091	91.7798	95.9876	148.777	140.59	141.606	99.9784	97.3718	100.512	43.1499	47.4825	55.8784	-0.411173	4.7052e-06	1.35412	2.11119e-52
MYCTH_2294243	Fumarylacetoacetase, C-terminal-like	200.192	201.015	203.077	236.38	243.157	234.197	130.898	133.087	132.985	86.5784	92.081	90.3021	0.270388	9.17612e-08	1.20751	2.39646e-128
MYCTH_2294247	Splicing factor PWI	31.2334	33.4414	32.2679	23.537	21.5368	21.7853	20.8731	22.8244	22.5674	23.9708	16.1379	21.7278	0.212907	0.0416522	-0.0815046	0.447227
MYCTH_2294249	Histone H4 acetyltransferase, NuA4 complex, Eaf6	24.1687	23.5015	24.5753	24.484	24.0292	23.4163	20.7849	20.4146	19.3652	17.3381	13.3608	13.3043	-0.0810582	0.39732	0.514574	1.33749e-08
MYCTH_2294250	Peptidase S9, prolyl oligopeptidase active site region	15.5869	16.2527	15.6393	4.8231	5.05139	5.99513	13.6753	13.6856	14.0842	23.2886	21.3712	18.674	-0.140239	0.0807758	-2.19389	8.02601e-168
MYCTH_2294252	Rad21/Rec8 like protein, C-terminal	57.3303	58.3009	59.5464	50.4279	49.5474	51.9726	45.8497	45.733	47.0368	67.8777	72.7163	69.0076	0.00165616	0.981729	-0.664228	3.99517e-25
MYCTH_2294253	ATPase, P-type, K/Mg/Cd/Cu/Zn/Na/Ca/Na/H-transporter	35.1872	39.1061	36.4529	31.5777	34.1254	32.9778	28.1282	27.3897	26.8973	30.9271	30.559	27.7776	0.0891908	0.115011	-0.0538113	0.342791
MYCTH_2294261	Molybdopterin synthase/thiamin biosynthesis sulphur carrier, beta-grasp	30.9058	32.8282	31.3113	16.435	15.1644	17.2441	25.4623	24.8971	24.4154	13.8098	12.6917	14.6604	0.00946501	0.924135	0.0491137	0.616449
MYCTH_2294264	Dynamitin	20.9902	17.6774	18.1841	13.9702	12.5238	13.8128	20.1348	19.6162	16.7615	14.9806	14.2484	13.7542	-0.325431	0.00108708	-0.290645	0.00413371
MYCTH_2294267	Leucine-rich repeat, typical subtype	6.89527	9.21565	7.66661	1.7907	2.45054	1.93153	5.57771	5.95006	6.34609	10.1093	9.14589	7.28046	0.0736227	0.554857	-2.29905	9.07152e-88
MYCTH_2294268	ABC transporter-like	48.6101	52.9709	52.3411	45.3262	45.9775	40.72	12.5263	12.7871	12.7271	24.8982	22.332	19.3477	1.68007	8.31391e-109	0.791587	7.4137e-26
MYCTH_2294274	NLI interacting factor	34.3866	40.709	32.9051	20.0846	20.7203	20.8102	29.9184	32.4977	35.5244	46.5635	40.3192	38.0572	-0.195841	0.0403276	-1.21554	6.35487e-40
MYCTH_2294281	Yos1-like	65.1386	68.2632	65.8107	95.1899	99.1424	92.0659	64.9132	68.7415	66.3722	52.2527	36.3204	28.2099	-0.341925	0.00447226	1.10554	4.18686e-21
MYCTH_2294289		28.3401	29.3122	27.4759	28.3702	30.3408	28.8774	15.6628	13.8075	14.3806	12.7556	11.9857	15.0653	0.619901	7.70993e-11	0.939034	5.3139e-23
MYCTH_2294293	Proteasome component region PCI	12.5749	12.3004	12.9785	7.87579	7.86428	8.25728	9.12327	10.5318	10.3622	12.7126	10.2644	10.7684	0.000115096	0.999062	-0.687281	1.41535e-17
MYCTH_2294298	Acyl-CoA N-acyltransferase	55.9422	57.3838	59.0627	92.1562	87.4729	92.4063	61.8358	63.9041	59.0786	29.7926	26.6893	30.2102	-0.436318	2.36528e-13	1.45271	2.53799e-129
MYCTH_2294300	Protein of unknown function DUF1777	34.7014	38.0564	36.4384	30.5487	32.9383	28.9141	10.1413	11.1804	11.1956	20.6191	16.9241	16.2726	1.41152	1.39522e-79	0.584444	3.1779e-15
MYCTH_2294303		55.899	62.5365	60.6367	36.9532	38.1165	37.3157	139.413	142.262	145.927	129.994	109.184	126.498	-1.59257	2.91248e-134	-1.89969	2.63931e-184
MYCTH_2294307		18.4325	18.6667	20.8358	22.063	24.1276	20.6386	19.3498	19.1315	18.8944	11.5581	12.0191	10.5062	-0.322025	0.000116179	0.771364	3.37348e-20
MYCTH_2294309	MaoC-like dehydratase	86.0174	89.1224	85.4741	87.8839	86.2454	86.099	52.3286	49.8066	51.0237	25.406	20.0303	20.0177	0.430379	7.63379e-08	1.79662	2.94055e-109
MYCTH_2294310	Leucine-rich repeat	31.1511	30.8966	29.2244	23.5959	25.6132	23.1215	8.64501	9.13353	9.1004	18.9854	14.9204	14.3591	1.4283	2.12543e-55	0.389155	1.83989e-05
MYCTH_2294314	Phospholipase C, phosphatidylinositol-specific , X region	25.8028	25.3069	25.2206	14.3977	13.4947	14.3891	13.7464	11.9426	11.9395	10.5706	9.13699	12.6083	0.68383	8.63092e-10	0.188368	0.104392
MYCTH_2294321	Tubulin	200.512	186.358	188.44	199.519	194.412	182.511	190.703	181.903	185.414	204.826	252.425	270.554	-0.291481	0.00207224	-0.54157	5.17792e-09
MYCTH_2294324	ATPase, F1/V1/A1 complex, alpha/beta subunit, nucleotide-binding	24.9456	24.9656	24.6126	18.8009	18.6956	16.1068	11.6726	12.493	11.3699	14.1605	12.5734	14.3444	0.733369	2.07074e-21	0.186426	0.018999
MYCTH_2294326	Sds3-like	16.5853	20.1894	18.3951	13.0057	13.9835	13.2384	13.4196	14.1988	13.9653	20.0647	18.2736	15.8146	0.0702713	0.40518	-0.625561	1.29399e-15
MYCTH_2294330		112.949	102.172	103.516	210.745	206.246	231.997	149.547	143.791	143.942	101.52	105.529	131.742	-0.791848	5.75012e-16	0.735013	4.68769e-14
MYCTH_2294333		10.668	11.5791	11.9617	8.90273	9.11416	8.47682	11.57	12.3278	12.545	8.84126	8.54659	7.66739	-0.42758	1.13941e-06	-0.117645	0.204921
MYCTH_2294336		13.1679	14.3137	13.1899	8.07679	7.90911	8.12898	10.1238	10.4675	11.4658	5.67981	5.84003	5.70502	0.00673518	0.958467	0.285948	0.0183309
MYCTH_2294340	Major facilitator superfamily	3.8069	4.2309	3.83989	12.0022	11.0541	10.6202	13.3209	12.9503	13.4877	14.3332	11.5361	15.1702	-2.08048	3.55575e-90	-0.482454	1.19847e-06
MYCTH_2294343	Importin-beta, N-terminal	37.0327	40.6979	37.8165	54.8568	59.3853	54.5749	28.1538	27.5321	29.7744	28.0592	27.741	26.8521	0.0983768	0.217212	0.831121	8.43654e-29
MYCTH_2294344		6.32528	6.9725	6.58609	9.22778	9.63502	9.6864	5.60088	5.32678	6.17758	5.8258	4.74018	6.23695	-0.120491	0.269292	0.568374	2.33313e-08
MYCTH_2294347	alpha-mannosidase	10.7296	10.2503	10.9495	12.6996	14.3236	13.3847	12.4395	11.9081	13.1337	10.8624	11.0864	7.14931	-0.566853	4.87769e-07	0.27753	0.015235
MYCTH_2294348		1.85535	2.68647	1.53417	0.588203	0.563267	0.817661	1.2607	1.22912	1.34902	1.02565	0.923844	0.300912	0.321409	0.559866	-0.397398	0.503802
MYCTH_2294350		2.74914	2.85421	2.5427	1.71906	1.68734	1.53237	11.9819	12.3735	13.8047	27.2142	22.8505	14.2151	-2.56376	1.53297e-66	-3.89173	9.91078e-144
MYCTH_2294353	Fungal transcriptional regulatory protein, N-terminal	45.2151	46.0035	45.3825	15.9801	16.8265	19.4227	19.5858	19.9614	18.3931	38.5553	35.7863	35.0155	0.901454	1.09937e-32	-1.26363	2.48341e-62
MYCTH_2294358	Short-chain dehydrogenase/reductase SDR	13.3665	13.5268	13.1205	38.2638	38.7157	38.1911	28.5632	29.8206	29.6035	22.4177	22.7459	22.2952	-1.47228	2.78197e-129	0.572503	4.56926e-23
MYCTH_2294361	Globin, subset	9.89723	9.73618	9.74761	23.9498	23.3476	22.9029	62.2577	62.1047	64.662	26.2085	32.0854	31.7531	-3.02113	3.35742e-213	-0.562563	5.96562e-09
MYCTH_2294362		5.89674	6.38387	6.02441	5.41121	5.44787	6.33128	10.2492	11.4456	10.9366	27.2319	30.7892	33.2516	-1.17002	3.4631e-29	-2.61175	1.00127e-146
MYCTH_2294366	Calcium-binding EF-hand	31.8941	34.7101	33.7931	34.3395	32.891	30.5069	23.7048	25.2464	25.2551	33.4231	30.8103	22.7695	0.0998374	0.329853	-0.026458	0.799165
MYCTH_2294367	Vps53-like, N-terminal	25.2763	25.8441	24.7185	15.6826	16.14	14.401	12.6493	13.5278	13.1507	15.5028	14.7772	10.4134	0.611696	2.08105e-09	-0.0115254	0.919231
MYCTH_2294369	Nitrogen permease regulator 2	29.0282	33.3093	30.9332	15.2039	14.3881	14.013	13.946	14.6353	15.3836	20.6413	22.5467	20.3927	0.747994	1.93454e-18	-0.744401	5.32622e-18
MYCTH_2294372	Tyrosyl-tRNA synthetase, class Ib, bacterial/mitochondrial	36.685	39.7859	38.8989	54.7069	55.0937	52.4531	45.5649	53.092	49.4877	39.0938	30.8164	26.8152	-0.696579	1.03436e-16	0.55344	4.92159e-11
MYCTH_2294375	CybS	186.871	169.988	174.435	453.916	413.612	465.313	235.357	232.673	226.297	195.368	218.072	166.627	-0.721306	5.40407e-18	1.00241	9.41524e-34
MYCTH_2294384		3.10921	3.48428	3.29106	6.41498	7.2168	7.44028	3.01365	2.11031	3.16122	3.76209	3.23347	3.61794	-0.0865524	0.57605	0.792712	5.79102e-09
MYCTH_2294385		1.70511	1.04889	1.09915	2.40255	2.94776	2.58311	0.888267	1.41199	1.47593	3.30734	2.4205	2.39672	-0.295953	0.443855	-0.227891	0.508593
MYCTH_2294386	Heat shock protein DnaJ, N-terminal	23.8342	22.6147	23.8541	43.616	41.1643	41.8348	20.0017	19.971	20.4594	25.6052	25.439	22.0847	-0.117015	0.0646241	0.593692	1.02803e-23
MYCTH_2294390	Lipase, active site	24.4828	27.9606	24.634	31.9541	34.3139	31.3812	9.88049	9.68216	10.9284	16.855	15.5596	16.236	0.999956	5.36384e-48	0.807027	1.69945e-33
MYCTH_2294392	Protein of unknown function UPF0120	32.6479	34.1535	34.0256	14.6424	15.7857	15.8222	18.2963	18.3181	18.3858	22.913	25.5145	25.9573	0.538081	1.52636e-11	-0.887322	1.20135e-28
MYCTH_2294394	Vacuolar protein sorting-associated, VPS28	83.8091	77.9948	79.4187	83.3285	91.3051	92.7781	55.1304	52.9659	51.1359	38.3588	44.6927	50.7788	0.263725	0.00933426	0.794909	7.73976e-16
MYCTH_2294398		16.7805	17.5982	16.8382	17.4943	20.0382	18.7895	11.6366	11.6603	12.0689	9.84067	8.31539	7.96215	0.197909	0.0914271	0.912518	6.87656e-16
MYCTH_2294400	HMG-I and HMG-Y, DNA-binding	15.4713	16.7462	15.8563	20.212	21.5075	21.1149	16.2048	18.344	17.5146	15.4406	14.1327	12.9571	-0.450917	4.51255e-09	0.366095	1.96885e-06
MYCTH_2294401	Protein of unknown function DUF155	17.0212	17.0683	16.6911	26.5176	27.9682	26.6412	15.2525	14.7213	15.0372	20.8099	20.4367	23.041	-0.162118	0.0280352	0.135913	0.0567949
MYCTH_2294405	RNase P subunit p30	14.7543	15.828	13.8008	11.6285	12.7764	12.8464	10.4695	10.5556	10.1312	7.60595	6.864	7.29123	0.174104	0.0454255	0.578608	3.34409e-11
MYCTH_2294406		31.0536	30.9598	29.4199	51.9292	51.37	58.0256	29.859	27.6114	27.8955	18.3788	20.5624	19.5586	-0.237246	0.00961594	1.26278	4.95217e-46
MYCTH_2294408	Glutathione-dependent formaldehyde-activating, GFA	20.9628	22.7129	22.099	30.0995	31.36	27.66	5.75142	5.94299	5.67311	9.79546	7.42643	14.5837	1.58479	2.50566e-22	1.28453	1.15374e-15
MYCTH_2294412		70.3411	71.6376	72.6106	63.492	63.2131	60.0262	26.0387	29.2253	29.3041	29.6313	26.5206	29.9136	1.00805	8.91345e-33	0.919046	1.87738e-27
MYCTH_2294414		21.0542	20.6231	21.5264	21.5393	20.3472	22.0388	17.8698	19.4038	20.4554	15.4797	14.16	14.2847	-0.204494	0.0133322	0.343917	3.02619e-05
MYCTH_2294415	Sulphatase	48.0105	48.5322	46.6951	59.7181	57.0581	59.6598	67.4739	67.1505	68.9495	46.7204	45.5209	42.7346	-0.843099	2.53918e-65	0.188283	0.00020293
MYCTH_2294417	Hypothetical protein	11.6745	11.3744	9.15015	23.55	23.9136	19.2076	7.62226	8.40705	7.21737	8.41436	7.97291	9.74643	0.136067	0.429784	1.1528	9.38082e-14
MYCTH_2294418	Cystinosin/ERS1p repeat	66.5643	62.0443	62.627	75.7369	76.2767	81.0747	61.9235	57.2104	60.5301	35.1299	44.866	41.401	-0.245564	0.00908056	0.737881	8.66896e-16
MYCTH_2294421	HMG-I and HMG-Y, DNA-binding	32.9409	30.8132	31.9943	11.4904	12.9965	13.6182	28.4057	28.7837	29.2476	17.6596	19.8467	21.3572	-0.187493	0.0996433	-0.829417	2.33236e-13
MYCTH_2294422	Armadillo-type fold	28.413	29.2419	30.0151	23.2951	25.0224	24.6486	23.8535	21.6481	23.7058	24.3444	26.5006	26.861	0.00433689	0.958849	-0.291976	9.01734e-05
MYCTH_2294426	Armadillo-type fold	11.5344	14.3464	13.4786	11.3098	11.57	10.2425	7.43355	7.10688	7.70173	8.78627	7.42691	8.00085	0.485137	1.0415e-08	0.255132	0.0029343
MYCTH_2294427	Aldose 1-epimerase	45.8733	46.3384	46.2556	34.1934	32.5075	32.3148	50.222	51.5271	51.8237	42.8095	46.4867	50.6816	-0.485174	7.72664e-12	-0.701396	4.89604e-23
MYCTH_2294429	DAHP synthetase, class II	38.6804	39.8892	39.0194	45.3695	43.05	44.2819	32.914	36.0857	32.4291	30.1331	30.8585	28.0778	-0.12215	0.0619082	0.3761	2.48083e-09
MYCTH_2294430		146.264	160.829	145.932	236.845	223.483	239.632	131.461	125.785	128.782	67.8772	59.4613	51.9717	-0.106112	0.145083	1.76961	2.61232e-144
MYCTH_2294433	ATPase, P-type, K/Mg/Cd/Cu/Zn/Na/Ca/Na/H-transporter	31.4299	32.4076	31.5335	46.1375	47.6916	48.4567	30.199	30.0627	31.8459	20.9868	20.4113	22.3752	-0.285927	4.90012e-06	0.958331	1.43327e-54
MYCTH_2294435	Proteasome component region PCI	69.2469	65.0235	63.3521	18.4429	15.956	17.4955	22.3166	19.1608	20.7382	33.0397	26.8608	27.4897	1.33101	1.54921e-58	-0.947032	4.36024e-29
MYCTH_2294445	Protein kinase ATP binding, conserved site	26.0266	27.4151	27.174	11.8383	12.6806	12.1374	9.07891	8.69326	9.43756	9.31673	8.36415	6.19312	1.23009	8.54608e-40	0.42202	1.32633e-05
MYCTH_2294446	Cyclin-like F-box	17.5381	18.2223	16.8861	22.1603	22.3301	19.843	11.8162	12.7764	12.7519	11.3045	9.52834	8.94902	0.159715	0.0477802	0.915017	5.95713e-32
MYCTH_2294448	ABC transporter-like	19.7487	20.9808	20.3414	19.3977	19.3705	20.6587	7.29075	6.72184	6.98331	9.20823	9.22475	8.1555	1.20329	2.05599e-62	0.96186	5.21928e-41
MYCTH_2294455	Amidase signature enzyme	37.2941	39.6701	40.9556	25.0015	25.4963	22.0504	9.39923	8.35885	7.97867	11.196	11.6729	8.71546	1.85876	2.0845e-68	1.00084	7.33181e-21
MYCTH_2294459	NAD(P)-binding	85.4991	84.722	86.6022	72.5194	77.8935	70.7421	41.0834	45.1502	46.0277	50.2523	60.1511	59.5903	0.622167	3.60009e-14	0.176116	0.0361738
MYCTH_2294471	Protein of unknown function DUF1772, fungi	63.2218	56.3381	61.3976	44.5406	46.1716	44.8977	21.4248	20.5861	18.0922	49.2246	36.2375	21.3655	1.25494	7.62407e-14	0.157312	0.369661
MYCTH_2294472	Pex, N-terminal	42.9327	48.1254	44.6003	47.5447	50.0396	44.4326	34.2488	32.1295	30.3714	22.5195	17.5443	15.1853	0.150243	0.123478	1.1688	4.62071e-36
MYCTH_2294476	Ferric reductase, NAD binding	56.2343	56.5896	55.9066	42.0924	41.7034	43.8341	105.102	102.597	104.237	61.4221	60.7239	69.1731	-1.22258	4.00693e-84	-0.78475	5.44357e-35
MYCTH_2294478	Myosin head, motor region	41.8383	51.1255	46.4346	22.7034	23.1926	18.4904	16.4231	17.6054	18.5274	30.7221	27.6909	22.0966	1.07013	7.09346e-28	-0.517473	1.59456e-07
MYCTH_2294482	Hypothetical protein	101.041	93.3984	104.808	193.353	181.231	189.725	71.1684	67.5022	70.7495	39.7499	44.1437	37.6918	0.179484	0.0211521	2.01372	2.93003e-155
MYCTH_2294483	Zinc finger, DHHC-type	14.2753	16.4933	15.4692	6.19406	5.70575	4.58734	9.7404	8.38838	11.5715	12.1429	8.46957	4.80738	0.301029	0.139448	-0.810517	4.47266e-05
MYCTH_2294485	Glycosyltransferase Family 90 protein	23.0648	24.088	21.5938	17.7543	18.2161	18.3185	9.04136	9.36652	9.56685	12.2203	13.1585	10.2453	0.961054	6.10535e-35	0.408489	1.91869e-07
MYCTH_2294490	Ubiquitin	129.89	134.964	133.706	65.6708	68.4577	59.5463	117.693	122.925	124.255	76.5931	74.9566	56.5148	-0.208542	0.00888546	-0.299617	0.000155162
MYCTH_2294493	Mpv17/PMP22	13.695	13.6318	13.3725	16.8199	13.9826	15.5152	7.93194	8.61601	7.38775	6.19028	7.22084	5.6586	0.431307	0.00152133	1.07835	1.17718e-15
MYCTH_2294496	UTP--glucose-1-phosphate uridylyltransferase	143.421	137.037	139.565	51.6422	54.572	56.0702	113.533	114.143	116.648	115.168	129.489	117.253	-0.0487034	0.469039	-1.35787	2.47491e-106
MYCTH_2294498	Hypothetical protein	72.7905	64.7524	66.1774	136.845	135.667	138.647	229.945	222.775	225.631	142.489	166.836	178.755	-2.07042	3.3119e-99	-0.451202	5.58058e-06
MYCTH_2294499		43.3895	40.8259	40.6392	38.8509	36.8224	36.1249	33.268	33.1383	31.5825	32.7542	30.956	36.5168	0.0142771	0.876301	-0.0420833	0.628497
MYCTH_2294503	Cleavage and polyadenylation specificity factor, A subunit, C-terminal	10.3098	12.2917	11.0741	11.2872	9.28224	11.1793	10.7699	10.7094	10.7132	16.4203	14.9871	10.748	-0.272554	0.0252152	-0.601597	3.43337e-07
MYCTH_2294504	Pal1 cell morphology	147.928	152.319	148.762	47.5449	49.1965	49.9979	15.5052	14.699	14.1401	47.71	40.9618	36.7733	3.00355	0	0.0310258	0.643493
MYCTH_2294518		17.52	17.86	16.7529	13.8495	14.3285	13.016	4.79938	5.60428	6.09648	11.8515	8.90034	9.87712	1.32419	1.06971e-31	0.233162	0.0403577
MYCTH_2294520	WD40 repeat	18.9065	24.8492	21.1451	15.1745	15.8806	13.5982	12.4643	11.8188	12.0506	14.2047	9.70063	8.76844	0.498125	8.86833e-05	0.259792	0.0455821
MYCTH_2294522	tRNAHis guanylyltransferase	18.7588	19.6351	19.9713	6.68458	7.70897	6.62447	6.64036	7.30774	6.96599	6.42754	5.58993	5.13614	1.14536	5.35881e-36	0.0959024	0.357685
MYCTH_2294523		40.4511	46.1854	43.6236	41.5356	43.6362	38.1415	26.6103	23.9568	22.8157	20.3172	17.0985	13.9036	0.490068	1.66969e-06	1.06931	1.66963e-25
MYCTH_2294525	RNA polymerase II, heptapeptide repeat, eukaryotic	25.7309	30.1096	26.4328	13.2126	15.0385	15.2769	13.2875	13.8341	14.5565	29.3225	29.0589	27.5527	0.644048	5.339e-20	-1.18007	2.64201e-64
MYCTH_2294540	AMP-dependent synthetase and ligase	28.4152	31.2377	25.6328	24.6559	25.1313	22.4143	17.4712	16.5603	15.58	21.2051	20.7039	11.371	0.444432	0.00231386	0.245736	0.0955075
MYCTH_2294541	BolA-like protein	106.92	105.599	108.822	76.9916	70.6053	66.0963	45.6635	45.3459	44.5837	32.2593	32.057	22.4055	0.90901	5.56845e-23	1.10355	5.37261e-32
MYCTH_2294543	Zinc finger, FYVE-related	6.18589	7.32729	7.26068	5.88869	7.02541	5.71961	3.10981	3.56011	3.43384	6.58616	5.3069	4.59103	0.703295	3.20231e-09	-0.0171173	0.894424
MYCTH_2294547	Cyclin, N-terminal	81.6539	86.3067	80.7269	49.7444	48.3472	56.427	52.9713	55.4647	52.785	110.864	111.976	117.609	0.289182	3.25466e-05	-1.33962	4.75008e-87
MYCTH_2294549		0.723838	0.97149	1.40419	2.67725	3.79569	4.16873	2.2893	2.14003	1.948	2.02942	1.10369	0.98186	-1.38104	4.54515e-06	1.17871	3.28889e-05
MYCTH_2294550	Scytalone dehydratase	73.0509	67.6528	74.1029	26.4972	26.6455	25.7689	5.96116	6.39802	6.2293	5.81622	8.53197	8.37407	3.19616	7.86258e-150	1.59219	3.08799e-38
MYCTH_2294554	ATP-binding region, ATPase-like	69.9438	82.9171	75.5642	12.4899	11.6371	10.2438	10.6665	11.6388	12.5964	18.4814	14.7097	19.7755	2.37339	4.09318e-115	-0.821451	1.58137e-14
MYCTH_2294555	WD40 repeat	27.1465	28.6143	28.5194	16.0075	18.8165	16.0493	18.3295	20.2446	19.2209	19.9763	19.2732	19.8663	0.208551	0.00362214	-0.415781	5.00492e-09
[truncated: 6,322 more rows]
