# Supplementary material for: Development of the thermophilic fungus Myceliophthora thermophila into glucoamylase hyperproduction system via the metabolic engineering using improved AsCas12a variants
Source: Microb Cell Fact. 2023 Aug 11;22:150. doi: 10.1186/s12934-023-02149-4 (PMC10416393; doi:10.1186/s12934-023-02149-4)
Supplement: Supplementary file 3 — Additional file 3: Table S3. Gene Ontology (GO) enrichment analysis of the genes showing significantly differential expression in MtGM12 versus MtWT (p-values < 0.05) [file 12934_2023_2149_MOESM3_ESM.xlsx]

## Sheet: Table S3
Table S3. Gene Ontology (GO) enrichment analysis of the genes showing significantly differential expression in MtGM12 versus MtWT (p-values <0.05).
ID	Description	Gene Ratio	BgRatio	pvalue	p.adjust	qvalue	geneID	Count	Group (MtGM12 vs MtWT)	Category
GO:0005975	carbohydrate metabolic process	39/345	192/3129	7.20685e-05	0.00180171	0.00159309	MYCTH_90182/MYCTH_72393/MYCTH_97137/MYCTH_77082/MYCTH_2308120/MYCTH_51766/MYCTH_2305613/MYCTH_98003/MYCTH_2304239/MYCTH_62925/MYCTH_53508/MYCTH_2298086/MYCTH_2299923/MYCTH_51545/MYCTH_50608/MYCTH_115968/MYCTH_43571/MYCTH_2309686/MYCTH_66804/MYCTH_2296256/MYCTH_75490/MYCTH_2296171/MYCTH_80304/MYCTH_2122766/MYCTH_2054249/MYCTH_2303939/MYCTH_76901/MYCTH_78540/MYCTH_2304973/MYCTH_2127683/MYCTH_46583/…	39	MtGM12_24h_up	Biological process (BP)
GO:0055085	transmembrane transport	77/345	315/3129	5.53679e-13	2.7684e-11	2.44784e-11	MYCTH_2129548/MYCTH_2305795/MYCTH_2301669/MYCTH_108044/MYCTH_2117048/MYCTH_50903/MYCTH_102977/MYCTH_2299846/MYCTH_81753/MYCTH_2057386/MYCTH_2306033/MYCTH_2305399/MYCTH_96047/MYCTH_2312214/MYCTH_2313019/MYCTH_2306629/MYCTH_2295444/MYCTH_2299975/MYCTH_114107/MYCTH_75421/MYCTH_41043/MYCTH_2118654/MYCTH_84164/MYCTH_2308979/MYCTH_2306903/MYCTH_2299442/MYCTH_2310790/MYCTH_2306985/MYCTH_2307233/MYCTH_95…	77	MtGM12_24h_up	Biological process (BP)
GO:0005975	carbohydrate metabolic process	34/340	192/3129	0.00219137	0.0230094	0.0207603	MYCTH_56237/MYCTH_112227/MYCTH_110061/MYCTH_2307666/MYCTH_2310830/MYCTH_103702/MYCTH_86753/MYCTH_37570/MYCTH_116157/MYCTH_80104/MYCTH_2064169/MYCTH_107178/MYCTH_2118124/MYCTH_80312/MYCTH_2308771/MYCTH_2309843/MYCTH_2298452/MYCTH_55581/MYCTH_116553/MYCTH_113450/MYCTH_114497/MYCTH_2062055/MYCTH_95226/MYCTH_108416/MYCTH_52904/MYCTH_109566/MYCTH_89872/MYCTH_2313529/MYCTH_2313137/MYCTH_52160/MYCTH_206…	34	MtGM12_24h_down	Biological process (BP)
GO:0006749	glutathione metabolic process	9/340	16/3129	1.08998e-05	0.000340294	0.000307032	MYCTH_2313641/MYCTH_2299397/MYCTH_2301985/MYCTH_2310989/MYCTH_2081249/MYCTH_2084531/MYCTH_2300064/MYCTH_2309474/MYCTH_112025	9	MtGM12_24h_down	Biological process (BP)
GO:0006629	lipid metabolic process	10/340	38/3129	0.00584312	0.0490822	0.0442847	MYCTH_113600/MYCTH_2303344/MYCTH_2314931/MYCTH_2145425/MYCTH_2295439/MYCTH_88639/MYCTH_2296089/MYCTH_109620/MYCTH_2309213/MYCTH_2145474	10	MtGM12_24h_down	Biological process (BP)
GO:0006508	proteolysis	20/340	93/3129	0.00181434	0.0230094	0.0207603	MYCTH_81817/MYCTH_2304704/MYCTH_83595/MYCTH_2306020/MYCTH_2297668/MYCTH_97448/MYCTH_84377/MYCTH_2303695/MYCTH_80274/MYCTH_2302641/MYCTH_2295424/MYCTH_2307231/MYCTH_79026/MYCTH_2308079/MYCTH_2299092/MYCTH_2306000/MYCTH_2306161/MYCTH_2297637/MYCTH_2297119/MYCTH_2298894	20	MtGM12_24h_down	Biological process (BP)
GO:0055085	transmembrane transport	58/340	315/3129	1.62045e-05	0.000340294	0.000307032	MYCTH_61507/MYCTH_82782/MYCTH_2312265/MYCTH_78019/MYCTH_2308103/MYCTH_50920/MYCTH_2307966/MYCTH_2302526/MYCTH_2299806/MYCTH_2051606/MYCTH_98330/MYCTH_2303233/MYCTH_2304423/MYCTH_61192/MYCTH_97762/MYCTH_72833/MYCTH_90641/MYCTH_2030361/MYCTH_2298378/MYCTH_103797/MYCTH_81645/MYCTH_54010/MYCTH_2308145/MYCTH_2294340/MYCTH_108890/MYCTH_2295358/MYCTH_2295331/MYCTH_2306795/MYCTH_2311112/MYCTH_2296643/MYC…	58	MtGM12_24h_down	Biological process (BP)
GO:0016052	carbohydrate catabolic process	6/390	10/3129	0.000488296	0.0119633	0.0107939	MYCTH_77082/MYCTH_78540/MYCTH_2298086/MYCTH_40869/MYCTH_83041/MYCTH_82505	6	MtGM12_48h_up	Biological process (BP)
GO:0005975	carbohydrate metabolic process	44/390	192/3129	2.29685e-05	0.00112545	0.00101545	MYCTH_77082/MYCTH_98003/MYCTH_97137/MYCTH_76901/MYCTH_75490/MYCTH_72393/MYCTH_51545/MYCTH_104106/MYCTH_111372/MYCTH_78540/MYCTH_2299180/MYCTH_62925/MYCTH_42937/MYCTH_2298086/MYCTH_2301869/MYCTH_40869/MYCTH_2067358/MYCTH_2296974/MYCTH_2297364/MYCTH_2303939/MYCTH_46583/MYCTH_2306973/MYCTH_80304/MYCTH_2134935/MYCTH_89872/MYCTH_2129052/MYCTH_2302509/MYCTH_2308667/MYCTH_51766/MYCTH_2124399/MYCTH_20943…	44	MtGM12_48h_up	Biological process (BP)
GO:0006508	proteolysis	22/390	93/3129	0.00178625	0.0291755	0.0263237	MYCTH_2295885/MYCTH_2309026/MYCTH_2305771/MYCTH_2072093/MYCTH_2297469/MYCTH_2305028/MYCTH_2303407/MYCTH_2297637/MYCTH_2308690/MYCTH_111035/MYCTH_2299092/MYCTH_39279/MYCTH_2121130/MYCTH_2106506/MYCTH_2060437/MYCTH_2306697/MYCTH_2301088/MYCTH_2312694/MYCTH_2295699/MYCTH_2117988/MYCTH_2304617/MYCTH_33003	22	MtGM12_48h_up	Biological process (BP)
GO:0055085	transmembrane transport	56/390	315/3129	0.00249702	0.0305884	0.0275986	MYCTH_102977/MYCTH_2302958/MYCTH_2299975/MYCTH_2306629/MYCTH_80276/MYCTH_108924/MYCTH_2305795/MYCTH_2299846/MYCTH_2295353/MYCTH_2306033/MYCTH_2295444/MYCTH_2129548/MYCTH_2045737/MYCTH_2305433/MYCTH_2310241/MYCTH_50903/MYCTH_2305976/MYCTH_2308157/MYCTH_2308979/MYCTH_2106260/MYCTH_2063854/MYCTH_2312740/MYCTH_2306837/MYCTH_82100/MYCTH_96047/MYCTH_2135036/MYCTH_2312214/MYCTH_2312467/MYCTH_2304509/MYC…	56	MtGM12_48h_up	Biological process (BP)
GO:0005975	carbohydrate metabolic process	46/490	192/3129	0.00129004	0.0232207	0.0212744	MYCTH_114497/MYCTH_50608/MYCTH_113450/MYCTH_104570/MYCTH_2308245/MYCTH_2306772/MYCTH_90182/MYCTH_2307666/MYCTH_2303298/MYCTH_2308120/MYCTH_2309843/MYCTH_2307339/MYCTH_50705/MYCTH_110061/MYCTH_2072383/MYCTH_2139585/MYCTH_98773/MYCTH_2308241/MYCTH_52064/MYCTH_66729/MYCTH_101972/MYCTH_2313137/MYCTH_2296256/MYCTH_2295445/MYCTH_2303375/MYCTH_112227/MYCTH_2059579/MYCTH_2305458/MYCTH_54601/MYCTH_2309686…	46	MtGM12_48h_down	Biological process (BP)
GO:0006355	regulation of transcription, DNA-templated	53/490	190/3129	6.43948e-06	0.000347732	0.000318585	MYCTH_2309486/MYCTH_2307931/MYCTH_2298970/MYCTH_2302011/MYCTH_2295346/MYCTH_37566/MYCTH_2300984/MYCTH_2138805/MYCTH_2057132/MYCTH_2296328/MYCTH_102871/MYCTH_2301134/MYCTH_2303596/MYCTH_2312138/MYCTH_2295908/MYCTH_2306599/MYCTH_2063030/MYCTH_107295/MYCTH_98955/MYCTH_40012/MYCTH_2071661/MYCTH_2070790/MYCTH_2305050/MYCTH_2307323/MYCTH_2305582/MYCTH_64004/MYCTH_2305551/MYCTH_2062045/MYCTH_2295596/MYC…	53	MtGM12_48h_down	Biological process (BP)
GO:0055085	transmembrane transport	71/490	315/3129	0.000442475	0.0119468	0.0109454	MYCTH_2299806/MYCTH_2295321/MYCTH_2300067/MYCTH_41714/MYCTH_78019/MYCTH_61507/MYCTH_54010/MYCTH_50920/MYCTH_2128968/MYCTH_108044/MYCTH_2303090/MYCTH_2312265/MYCTH_90641/MYCTH_75366/MYCTH_2311112/MYCTH_61192/MYCTH_2307498/MYCTH_2298337/MYCTH_2305962/MYCTH_98157/MYCTH_2051606/MYCTH_2313184/MYCTH_2308145/MYCTH_109499/MYCTH_2308280/MYCTH_103797/MYCTH_72833/MYCTH_2307966/MYCTH_98222/MYCTH_2303233/MYCT…	71	MtGM12_48h_down	Biological process (BP)
GO:0016021	integral component of membrane	67/134	277/1390	1.20816e-16	1.08734e-15	8.9022e-16	MYCTH_2129548/MYCTH_97342/MYCTH_2306078/MYCTH_2305795/MYCTH_2301669/MYCTH_108044/MYCTH_2117048/MYCTH_50903/MYCTH_2299846/MYCTH_81753/MYCTH_2057386/MYCTH_2306033/MYCTH_2306977/MYCTH_2305399/MYCTH_96047/MYCTH_2312214/MYCTH_2295444/MYCTH_2302067/MYCTH_2309634/MYCTH_114107/MYCTH_75421/MYCTH_41043/MYCTH_2300708/MYCTH_84164/MYCTH_2308979/MYCTH_2311482/MYCTH_2307199/MYCTH_2310790/MYCTH_2307233/MYCTH_954…	67	MtGM12_24h_up	Cellular component (CC)
GO:0016020	membrane	40/134	214/1390	5.55947e-06	2.50176e-05	2.04822e-05	MYCTH_2305795/MYCTH_108044/MYCTH_2117048/MYCTH_50903/MYCTH_2299846/MYCTH_2308149/MYCTH_96047/MYCTH_2295444/MYCTH_2305857/MYCTH_2309634/MYCTH_114107/MYCTH_27099/MYCTH_85367/MYCTH_2308979/MYCTH_2306985/MYCTH_2307233/MYCTH_95427/MYCTH_75366/MYCTH_2296171/MYCTH_2310437/MYCTH_2308157/MYCTH_41714/MYCTH_2307069/MYCTH_2295416/MYCTH_2305732/MYCTH_53860/MYCTH_2309559/MYCTH_38796/MYCTH_2113181/MYCTH_50083/M…	40	MtGM12_24h_up	Cellular component (CC)
GO:0016021	integral component of membrane	35/110	277/1390	0.00141475	0.0155622	0.0148921	MYCTH_61507/MYCTH_2142698/MYCTH_102797/MYCTH_98330/MYCTH_2096317/MYCTH_2125404/MYCTH_2298378/MYCTH_2134022/MYCTH_103797/MYCTH_2314931/MYCTH_54010/MYCTH_2299088/MYCTH_2296960/MYCTH_2308145/MYCTH_108890/MYCTH_2145425/MYCTH_2306795/MYCTH_2311112/MYCTH_2296643/MYCTH_2297070/MYCTH_2131791/MYCTH_104673/MYCTH_2309618/MYCTH_109620/MYCTH_100809/MYCTH_2308111/MYCTH_88187/MYCTH_2306984/MYCTH_2303440/MYCTH_2…	35	MtGM12_24h_down	Cellular component (CC)
GO:0005576	extracellular region	9/174	26/1390	0.0028682	0.0200774	0.0150958	MYCTH_98003/MYCTH_102322/MYCTH_111372/MYCTH_2135772/MYCTH_46583/MYCTH_2110987/MYCTH_2066457/MYCTH_2295438/MYCTH_101354	9	MtGM12_48h_up	Cellular component (CC)
GO:0016021	integral component of membrane	54/174	277/1390	0.000127397	0.00178356	0.00134103	MYCTH_2302958/MYCTH_2306977/MYCTH_2306078/MYCTH_108924/MYCTH_2305795/MYCTH_2116256/MYCTH_2299846/MYCTH_67390/MYCTH_2306033/MYCTH_2295444/MYCTH_2129548/MYCTH_2299854/MYCTH_44065/MYCTH_2120853/MYCTH_2297964/MYCTH_2310241/MYCTH_50903/MYCTH_2308157/MYCTH_2308979/MYCTH_2106260/MYCTH_2312740/MYCTH_96047/MYCTH_2140529/MYCTH_2312214/MYCTH_2312467/MYCTH_2129400/MYCTH_2304509/MYCTH_97342/MYCTH_2308111/MYCT…	54	MtGM12_48h_up	Cellular component (CC)
GO:0005743	mitochondrial inner membrane	6/174	17/1390	0.0133437	0.0492567	0.0370351	MYCTH_2296934/MYCTH_2037236/MYCTH_2308209/MYCTH_2294001/MYCTH_2308691/MYCTH_2305128	6	MtGM12_48h_up	Cellular component (CC)
GO:0005739	mitochondrion	7/174	22/1390	0.0140733	0.0492567	0.0370351	MYCTH_2294003/MYCTH_2294844/MYCTH_2305747/MYCTH_2312533/MYCTH_2076770/MYCTH_2300328/MYCTH_2304886	7	MtGM12_48h_up	Cellular component (CC)
GO:0005737	cytoplasm	20/167	89/1390	0.00292625	0.0160944	0.012321	MYCTH_110317/MYCTH_2303166/MYCTH_2313117/MYCTH_2303251/MYCTH_111314/MYCTH_2309291/MYCTH_2304586/MYCTH_59106/MYCTH_2297820/MYCTH_2295040/MYCTH_2300575/MYCTH_2301594/MYCTH_2299521/MYCTH_2304529/MYCTH_114376/MYCTH_2296525/MYCTH_2306339/MYCTH_2297063/MYCTH_2310488/MYCTH_2298487	20	MtGM12_48h_down	Cellular component (CC)
GO:0016021	integral component of membrane	55/167	277/1390	1.55183e-05	0.000170701	0.00013068	MYCTH_2300067/MYCTH_41714/MYCTH_2142698/MYCTH_61507/MYCTH_54010/MYCTH_2314489/MYCTH_108044/MYCTH_2303090/MYCTH_75366/MYCTH_2311112/MYCTH_88187/MYCTH_2310289/MYCTH_2308145/MYCTH_103797/MYCTH_98222/MYCTH_2308206/MYCTH_2096317/MYCTH_2125404/MYCTH_112905/MYCTH_2305754/MYCTH_2297401/MYCTH_2311167/MYCTH_2309634/MYCTH_2294223/MYCTH_2304458/MYCTH_108890/MYCTH_2301669/MYCTH_2306795/MYCTH_2134022/MYCTH_112…	55	MtGM12_48h_down	Cellular component (CC)
GO:0016020	membrane	38/167	214/1390	0.00476476	0.0174708	0.0133748	MYCTH_2300067/MYCTH_41714/MYCTH_2308149/MYCTH_2309651/MYCTH_71850/MYCTH_108044/MYCTH_2303090/MYCTH_75366/MYCTH_2307498/MYCTH_2308145/MYCTH_2139585/MYCTH_103797/MYCTH_72833/MYCTH_2307966/MYCTH_98222/MYCTH_2310174/MYCTH_85367/MYCTH_2306020/MYCTH_2309634/MYCTH_2299460/MYCTH_108890/MYCTH_2032939/MYCTH_2128378/MYCTH_112491/MYCTH_2300094/MYCTH_114678/MYCTH_2308771/MYCTH_140260/MYCTH_105575/MYCTH_229902…	38	MtGM12_48h_down	Cellular component (CC)
GO:0022857	transmembrane transporter activity	55/508	193/4299	9.66979e-11	8.60611e-09	8.34655e-09	MYCTH_2129548/MYCTH_2305795/MYCTH_108044/MYCTH_2117048/MYCTH_50903/MYCTH_102977/MYCTH_2299846/MYCTH_2057386/MYCTH_2305399/MYCTH_96047/MYCTH_2313019/MYCTH_2306629/MYCTH_2295444/MYCTH_2299975/MYCTH_114107/MYCTH_41043/MYCTH_2118654/MYCTH_84164/MYCTH_2308979/MYCTH_2299442/MYCTH_2310790/MYCTH_2307233/MYCTH_95427/MYCTH_2310405/MYCTH_75366/MYCTH_2302958/MYCTH_2295353/MYCTH_2308157/MYCTH_2305976/MYCTH_64…	55	MtGM12_24h_up	Molecular function (MF)
GO:0071949	FAD binding	18/563	47/4299	1.12456e-05	0.000455448	0.000390637	MYCTH_39133/MYCTH_112322/MYCTH_2299483/MYCTH_109870/MYCTH_60632/MYCTH_2313331/MYCTH_66783/MYCTH_2294361/MYCTH_2314986/MYCTH_2303163/MYCTH_2309690/MYCTH_2295025/MYCTH_2299772/MYCTH_2313562/MYCTH_2305633/MYCTH_2296892/MYCTH_108407/MYCTH_114691	18	MtGM12_24h_down	Molecular function (MF)
GO:0016491	oxidoreductase activity	108/563	295/4299	7.10986e-27	5.75899e-25	4.93948e-25	MYCTH_2305531/MYCTH_39133/MYCTH_114666/MYCTH_115501/MYCTH_53288/MYCTH_77059/MYCTH_75296/MYCTH_2107104/MYCTH_84302/MYCTH_110317/MYCTH_2309470/MYCTH_76670/MYCTH_61543/MYCTH_112322/MYCTH_2299483/MYCTH_106768/MYCTH_2301899/MYCTH_2298096/MYCTH_2299495/MYCTH_2308099/MYCTH_2311238/MYCTH_2303310/MYCTH_2063443/MYCTH_44230/MYCTH_109870/MYCTH_2308119/MYCTH_60632/MYCTH_109638/MYCTH_2297454/MYCTH_103096/MYCTH…	108	MtGM12_24h_down	Molecular function (MF)
GO:0022857	transmembrane transporter activity	45/563	193/4299	4.968e-05	0.00134136	0.00115048	MYCTH_82782/MYCTH_2312265/MYCTH_78019/MYCTH_2308103/MYCTH_50920/MYCTH_2302526/MYCTH_2299806/MYCTH_2051606/MYCTH_98330/MYCTH_2303233/MYCTH_2304423/MYCTH_61192/MYCTH_97762/MYCTH_72833/MYCTH_90641/MYCTH_2030361/MYCTH_103797/MYCTH_81645/MYCTH_54010/MYCTH_2294340/MYCTH_108890/MYCTH_2295358/MYCTH_2311112/MYCTH_2296643/MYCTH_2312878/MYCTH_2297070/MYCTH_2059428/MYCTH_104673/MYCTH_2295570/MYCTH_2298205/MY…	45	MtGM12_24h_down	Molecular function (MF)
GO:0000981	DNA-binding transcription factor activity, RNA polymerase II-specific	41/736	117/4299	1.63422e-06	0.000125549	0.000104257	MYCTH_2298970/MYCTH_2302011/MYCTH_2300984/MYCTH_2057132/MYCTH_2296328/MYCTH_102871/MYCTH_2301134/MYCTH_2303596/MYCTH_2312138/MYCTH_2295908/MYCTH_2306599/MYCTH_2063030/MYCTH_107295/MYCTH_98955/MYCTH_40012/MYCTH_2071661/MYCTH_2070790/MYCTH_2305582/MYCTH_64004/MYCTH_2305551/MYCTH_2062045/MYCTH_2295596/MYCTH_2301895/MYCTH_2313964/MYCTH_2296201/MYCTH_2051009/MYCTH_2300589/MYCTH_2294353/MYCTH_2299531/M…	41	MtGM12_48h_down	Molecular function (MF)
GO:0020037	heme binding	26/736	81/4299	0.000651611	0.011729	0.00973987	MYCTH_2299739/MYCTH_75334/MYCTH_112815/MYCTH_112051/MYCTH_108615/MYCTH_2303249/MYCTH_2308895/MYCTH_2109000/MYCTH_2303088/MYCTH_2299273/MYCTH_2120988/MYCTH_2060065/MYCTH_2061987/MYCTH_112322/MYCTH_2308893/MYCTH_2306799/MYCTH_110640/MYCTH_2300931/MYCTH_2117759/MYCTH_2120753/MYCTH_2145425/MYCTH_2094824/MYCTH_2306216/MYCTH_2119688/MYCTH_2116457/MYCTH_2312925	26	MtGM12_48h_down	Molecular function (MF)
GO:0005506	iron ion binding	24/736	76/4299	0.00134488	0.0172914	0.0143589	MYCTH_75334/MYCTH_112815/MYCTH_112051/MYCTH_108615/MYCTH_2308895/MYCTH_2109000/MYCTH_2120988/MYCTH_109638/MYCTH_2060065/MYCTH_111314/MYCTH_2303921/MYCTH_2061987/MYCTH_100089/MYCTH_2308893/MYCTH_2117759/MYCTH_2120753/MYCTH_2092086/MYCTH_2145425/MYCTH_2094824/MYCTH_2306216/MYCTH_2119688/MYCTH_2116457/MYCTH_2312925/MYCTH_52082	24	MtGM12_48h_down	Molecular function (MF)
GO:0016491	oxidoreductase activity	81/736	295/4299	2.78998e-06	0.000125549	0.000104257	MYCTH_53288/MYCTH_114666/MYCTH_99853/MYCTH_2305531/MYCTH_38939/MYCTH_2307803/MYCTH_75296/MYCTH_110317/MYCTH_2069815/MYCTH_2307949/MYCTH_2295307/MYCTH_115501/MYCTH_77059/MYCTH_76670/MYCTH_2298303/MYCTH_109870/MYCTH_39133/MYCTH_2305640/MYCTH_2110651/MYCTH_117146/MYCTH_2302191/MYCTH_2138881/MYCTH_2299273/MYCTH_103818/MYCTH_2295071/MYCTH_2301899/MYCTH_2057467/MYCTH_103096/MYCTH_2298626/MYCTH_109638/M…	81	MtGM12_48h_down	Molecular function (MF)
GO:0031177	phosphopantetheine binding	11/736	22/4299	0.000389625	0.00876655	0.00727983	MYCTH_105482/MYCTH_78013/MYCTH_108317/MYCTH_115501/MYCTH_75351/MYCTH_2300170/MYCTH_112805/MYCTH_103096/MYCTH_101261/MYCTH_94652/MYCTH_97310	11	MtGM12_48h_down	Molecular function (MF)
GO:0022857	transmembrane transporter activity	50/736	193/4299	0.00106893	0.016034	0.0133147	MYCTH_2299806/MYCTH_2295321/MYCTH_41714/MYCTH_78019/MYCTH_54010/MYCTH_50920/MYCTH_2128968/MYCTH_108044/MYCTH_2303090/MYCTH_2312265/MYCTH_90641/MYCTH_75366/MYCTH_2311112/MYCTH_61192/MYCTH_2307498/MYCTH_2298337/MYCTH_2305962/MYCTH_2051606/MYCTH_2313184/MYCTH_109499/MYCTH_2308280/MYCTH_103797/MYCTH_72833/MYCTH_98222/MYCTH_2303233/MYCTH_2145809/MYCTH_2307144/MYCTH_108475/MYCTH_2311167/MYCTH_2301595/M…	50	MtGM12_48h_down	Molecular function (MF)
GO:0008270	zinc ion binding	67/736	263/4299	0.000263599	0.00790798	0.00656686	MYCTH_2066488/MYCTH_2295324/MYCTH_2298970/MYCTH_2307803/MYCTH_2302011/MYCTH_2308120/MYCTH_2300984/MYCTH_2138881/MYCTH_2057132/MYCTH_102871/MYCTH_2301134/MYCTH_2303596/MYCTH_2295908/MYCTH_2306599/MYCTH_2048966/MYCTH_2310900/MYCTH_2063030/MYCTH_2303918/MYCTH_107295/MYCTH_2113962/MYCTH_98955/MYCTH_40012/MYCTH_2071661/MYCTH_2070790/MYCTH_2051994/MYCTH_2305811/MYCTH_2305582/MYCTH_2304309/MYCTH_64004/M…	67	MtGM12_48h_down	Molecular function (MF)
